# Supplementary material for: Isothermal microcalorimetry measures UCP1-mediated thermogenesis in mature brite adipocytes
Source: Commun Biol. 2021 Sep 21;4:1108. doi: 10.1038/s42003-021-02639-4 (PMC8455563; doi:10.1038/s42003-021-02639-4)
Supplement: Supplementary file 3 — Supplementary Data 1 [file 42003_2021_2639_MOESM3_ESM.xlsx]

## Sheet: 2A
Time	Heat Flow (uW)
0	12.4955
0.00555556	11.9923
0.0111111	11.5537
0.0166667	11.1659
0.0222222	10.8139
0.0277778	10.4909
0.0333333	10.2009
0.0388889	9.9532
0.0444444	9.74923
0.05	9.58637
0.0555556	9.49198
0.0611111	9.48662
0.0666667	9.52679
0.0722222	9.53609
0.0777778	9.48906
0.0833333	9.40295
0.0888889	9.29792
0.0944444	9.18492
0.1	9.06935
0.105556	8.9593
0.111111	8.8647
0.116667	8.78609
0.122222	8.71588
0.127778	8.6432
0.133333	8.56697
0.138889	8.49681
0.144444	8.43392
0.15	8.37505
0.155556	8.32821
0.161111	8.29698
0.166667	8.2631
0.172222	8.21179
0.177778	8.14881
0.183333	8.09403
0.188889	8.01514
0.194444	7.47417
0.2	4.18967
0.205556	-7.27054
0.211111	-24.8886
0.216667	-34.6922
0.222222	-18.3716
0.227778	31.8933
0.233333	94.4826
0.238889	152.209
0.244444	197.084
0.25	226.569
0.255556	244.486
0.261111	253.421
0.266667	255.429
0.272222	251.729
0.277778	244.218
0.283333	234.248
0.288889	222.701
0.294444	210.204
0.3	197.372
0.305556	184.647
0.311111	172.296
0.316667	160.522
0.322222	149.463
0.327778	139.1
0.333333	129.456
0.338889	120.573
0.344444	112.546
0.35	105.268
0.355556	98.6923
0.361111	92.7619
0.366667	87.4947
0.372222	82.7454
0.377778	78.4838
0.383333	74.6937
0.388889	71.399
0.394444	68.476
0.4	65.8617
0.405556	63.5331
0.411111	61.4959
0.416667	59.7009
0.422222	58.1096
0.427778	56.6997
0.433333	55.4609
0.438889	54.3736
0.444444	53.4184
0.45	52.5815
0.455556	51.8503
0.461111	51.2164
0.466667	50.6584
0.472222	50.1617
0.477778	49.7179
0.483333	49.3306
0.488889	48.9971
0.494444	48.7139
0.5	48.4711
0.505556	48.2527
0.511111	48.0416
0.516667	47.8427
0.522222	47.6691
0.527778	47.5289
0.533333	47.4056
0.538889	47.286
0.544444	47.1711
0.55	47.0697
0.555556	46.9819
0.561111	46.9013
0.566667	46.8226
0.572222	46.7445
0.577778	46.6689
0.583333	46.6041
0.588889	46.5588
0.594444	46.5331
0.6	46.5112
0.605556	46.4774
0.611111	46.433
0.616667	46.3884
0.622222	46.3538
0.627778	46.3252
0.633333	46.2994
0.638889	46.2784
0.644444	46.2652
0.65	46.2551
0.655556	46.2438
0.661111	46.2307
0.666667	46.2172
0.672222	46.204
0.677778	46.1953
0.683333	46.1956
0.688889	46.2012
0.694444	46.2014
0.7	46.1964
0.705556	46.1943
0.711111	46.1971
0.716667	46.1996
0.722222	46.1995
0.727778	46.2012
0.733333	46.2039
0.738889	46.1983
0.744444	46.1872
0.75	46.1819
0.755556	46.1919
0.761111	46.218
0.766667	46.2516
0.772222	46.2893
0.777778	46.3292
0.783333	46.3689
0.788889	46.4086
0.794444	46.4506
0.8	46.4915
0.805556	46.5233
0.811111	46.5521
0.816667	46.5889
0.822222	46.6361
0.827778	46.6812
0.833333	46.7109
0.838889	46.7328
0.844444	46.7659
0.85	46.8239
0.855556	46.8954
0.861111	46.956
0.866667	46.996
0.872222	47.0261
0.877778	47.0627
0.883333	47.104
0.888889	47.1412
0.894444	47.1732
0.9	47.2056
0.905556	47.2386
0.911111	47.2707
0.916667	47.306
0.922222	47.3464
0.927778	47.3857
0.933333	47.4177
0.938889	47.4484
0.944444	47.4869
0.95	47.5262
0.955556	47.5582
0.961111	47.576
0.966667	47.5799
0.972222	47.5796
0.977778	47.5845
0.983333	47.5967
0.988889	47.6128
0.994444	47.6314
1	47.6503
1.00556	47.6627
1.01111	47.6645
1.01667	47.6635
1.02222	47.6699
1.02778	47.6796
1.03333	47.6794
1.03889	47.6586
1.04444	47.6317
1.05	47.6199
1.05556	47.63
1.06111	47.6464
1.06667	47.652
1.07222	47.646
1.07778	47.6359
1.08333	47.6242
1.08889	47.6092
1.09444	47.5932
1.1	47.5778
1.10556	47.5587
1.11111	47.5353
1.11667	47.5161
1.12222	47.5101
1.12778	47.5156
1.13333	47.5183
1.13889	47.509
1.14444	47.4875
1.15	47.4628
1.15556	47.4444
1.16111	47.4306
1.16667	47.417
1.17222	47.3997
1.17778	47.3759
1.18333	47.3499
1.18889	47.3342
1.19444	47.3352
1.2	47.3401
1.20556	47.3316
1.21111	47.3118
1.21667	47.295
1.22222	47.2913
1.22778	47.2971
1.23333	47.3012
1.23889	47.2924
1.24444	47.2659
1.25	47.2329
1.25556	47.2063
1.26111	47.1926
1.26667	47.1939
1.27222	47.206
1.27778	47.2198
1.28333	47.2268
1.28889	47.2216
1.29444	47.2097
1.3	47.2021
1.30556	47.2049
1.31111	47.214
1.31667	47.2167
1.32222	47.2145
1.32778	47.2103
1.33333	47.1965
1.33889	47.1632
1.34444	47.1302
1.35	47.1236
1.35556	47.1501
1.36111	47.1893
1.36667	47.2159
1.37222	47.2271
1.37778	47.2293
1.38333	47.2231
1.38889	47.205
1.39444	47.1803
1.4	47.1611
1.40556	47.1549
1.41111	47.1547
1.41667	47.148
1.42222	47.1333
1.42778	47.116
1.43333	47.0952
1.43889	47.0754
1.44444	47.0694
1.45	47.0788
1.45556	47.0895
1.46111	47.0858
1.46667	47.0668
1.47222	47.0449
1.47778	47.0367
1.48333	47.0434
1.48889	47.0536
1.49444	47.0548
1.5	47.0447
1.50556	47.0313
1.51111	47.0177
1.51667	47.0021

## Sheet: 2B
	Heat Flow (uW)
Time (h)	1				0.5				0.25				0
0	69.3492	54.1826	51.9967		25.5494	25.5522	27.4874		7.94677	18.0193	12.4157	13.6206	3.2197	10.104
0.5	62.5627	50.6752	48.4326		23.6821	24.1947	25.2681		9.21797	15.5823	12.7289	12.3867	3.21532	8.58066
1	57.1251	47.3984	45.2705		21.8827	22.1618	23.3499		8.63305	13.464	11.9858	11.202	2.9308	7.6172
1.5	52.7794	44.7154	42.8036		20.7385	20.4341	21.9014		7.77206	11.9661	11.1934	11.097	2.6673	6.93646
2	49.1304	42.287	40.6122		19.6759	19.0417	20.6452		7.09781	10.7431	10.5739	10.3082	2.39632	6.39544
2.5	45.7517	39.8869	38.2121		18.3277	17.5484	19.2301		6.23123	9.49206	9.73476	9.32369	2.04808	5.6454
3	42.9888	38.0333	36.4189		17.4237	16.6991	18.4169		5.7967	8.7334	9.28464	8.75726	1.88228	5.11617
3.5	40.2787	35.8625	34.427		16.1845	15.37	17.1988		5.14992	7.74564	8.53576	7.85192	1.60172	4.61835
4	37.8092	33.8849	32.547		15.0683	14.2194	16.1374		4.65798	6.87434	7.85263	7.05119	1.45645	4.02799
4.5	35.6303	31.8497	30.6626		13.9483	13.1038	15.0687		4.06658	6.09698	7.12941	6.24564	1.22477	3.56523
5	33.6879	30.1452	28.9958		13.0658	12.2837	14.225		3.72502	5.45179	6.68152	5.71162	1.032	3.15983
5.5	31.6359	28.2338	27.2329		11.971	11.092	13.1803		3.2296	4.81168	6.03776	4.96529	0.942066	2.78233
6	29.9486	26.6779	25.6937		11.1964	10.5794	12.3968		2.95426	4.40313	5.61408	4.51018	0.784921	2.45965
6.5	27.9736	24.6875	23.7879		9.95701	9.25309	11.155		2.22084	3.58053	4.74233	3.42442	0.597119	2.03896
7	26.3395	23.1667	22.3411		9.18459	8.60434	10.4167		1.93626	3.11699	4.368	2.97128	0.561818	1.83472
7.5	24.7061	21.5989	20.8001		8.29286	7.6921	9.69682		1.5825	2.61605	3.76085	2.3083	0.513918	1.59735
8	23.285	20.2578	19.5606		8.56354	7.26162	9.14799		1.416	2.32366	3.51087	1.99882	0.44488	1.51995
8.5	21.6773	18.8004	18.1749		7.84846	6.41946	8.17163		0.991239	1.80439	2.93205	1.44815	0.299548	1.23291
9	20.1671	17.4172	16.949		7.10789	5.74257	7.37985		0.675414	1.42846	2.54816	1.04808	0.290847	1.06057
9.5	18.8755	16.2226	15.7596		6.58231	5.30166	6.72856		0.52974	1.19546	2.21188	0.769197	0.241995	0.914268
10	17.3208	14.8692	14.349		5.93925	4.63887	5.87308		0.269765	0.872673	1.71946	0.2936	0.204266	0.825581
10.5	16.1139	13.7985	13.3548		5.49148	4.28573	5.40141		0.198811	0.681595	1.49441	0.0929862	0.222358	0.737717
11	14.7166	12.6466	12.1256		4.8428	3.75573	4.724		-0.0520106	0.461691	1.08843	-0.259206	0.150299	0.563339
11.5	13.4526	11.5357	11.1258		4.41514	3.47798	4.24939		-0.183284	0.366753	0.895074	-0.442818	0.131191	0.514407
12	12.2819	10.6784	10.2909		3.97991	3.25488	3.84558		-0.195037	0.299115	0.779099	-0.545417	0.0936395	0.561155
12.5	10.9872	9.61091	9.13804		3.35764	2.80359	3.28442		-0.378993	0.117955	0.451608	-0.897044	0.0284349	0.371778
13	9.95865	8.6938	8.27792		2.98141	2.51329	2.80332		-0.482011	0.0923275	0.27585	-1.04774	0.0674627	0.381235
13.5	8.95442	7.86808	7.45011		2.57193	2.30262	2.4782		-0.454531	0.00828614	0.193383	-1.10618	0.0257893	0.324805
14	7.7314	6.72761	6.29908		1.89068	1.59207	1.71964		-0.804611	-0.331665	-0.296005	-1.58864	-0.0555554	0.0636851
14.5	7.07199	6.19519	5.87121		1.83789	1.70671	1.68892		-0.461834	-0.121076	-0.0182086	-1.34098	-0.0297791	0.142094
15	6.18619	5.52163	5.12313		1.50929	1.50894	1.45189		-0.462063	-0.130037	-0.0916238	-1.31617	-0.0141562	0.133182
15.5	5.32311	4.8006	4.33773		1.17743	1.267	1.16226		-0.440032	-0.123353	-0.173141	-1.30397	-0.108449	0.0841859
16	4.65687	4.07069	3.75593		1.03591	1.02438	0.957716		-0.380934	-0.0747634	-0.241757	-1.22206	-0.102879	0.0892984
16.5	3.91523	3.43165	3.06658		0.776327	0.769012	0.716148		-0.46151	-0.195224	-0.258906	-1.04949	-0.0948192	-0.0371254
17	3.26472	2.82417	2.57514		0.623763	0.60629	0.581534		-0.456359	-0.161388	-0.261168	-0.964624	-0.135645	-0.0194919
17.5	2.74811	2.42863	2.19554		0.593444	0.692669	0.562096		-0.219302	-0.0740754	-0.147438	-0.668782	-0.0662482	-0.0193509
18	2.22204	1.86611	1.72794		0.362771	0.484339	0.377793		-0.238643	-0.0406666	-0.171937	-0.618818	-0.0853506	-0.0586456
18.5	1.60129	1.3782	1.29684		0.155712	0.306868	0.205188		-0.202198	-0.101151	-0.190012	-0.570155	-0.0865662	-0.0828141
19	1.21056	1.00362	0.895157		0.165773	0.207549	0.192992		-0.120581	-0.0744661	-0.133509	-0.39868	-0.0911935	-0.0223833

## Sheet: 2C
	Acumulated Heat (uJ)
Time (h)	1				0.5				0.25				0
0	0	0	0		0	0	0		0	0	0	0	0	0
0.5	118560	94444.8	90371.5		44403.8	45081.6	47504.9		16121.7	30401.3	23014.3	23399	5911.64	16839.9
1	226223	182780	174725		85543.2	86945.9	91326.3		32411	56414.7	45380	44759.7	11501.9	31417.3
1.5	325076	265670	253929		123926	125336	132116		47282.8	79256.2	66227.8	64868.9	16567.6	44476.2
2	416828	343999	329113		160434	160945	170488		60753.1	99798.2	85876.2	84267.4	21143.5	56485
2.5	502271	417989	400141		194772	193978	206511		72891.6	118118	104229	102047	25208.8	67377.1
3	582191	488267	467513		227095	225024	240524		83902.4	134625	121527	118478	28784	77064.9
3.5	657039	554696	531136		257223	253700	272375		93644.6	149345	137427	133300	31936.6	85802.1
4	727336	617583	591444		285423	280432	302416		102487	162578	152259	146813	34687.9	93607.8
4.5	793475	676850	648438		311657	305166	330603		110410	174360	165832	159020	37058	100491
5	855882	732755	702230		335995	328152	357057		117499	184814	178321	169935	39110.8	106566
5.5	914792	785447	753046		358638	349494	381871		123882	194242	189896	179762	40925.3	111985
6	970108	834767	800623		379306	368829	404760		129310	202454	200234	188134	42426	116675
6.5	1022148	880822	845059		398153	386409	425859		133866	209553	209456	195131	43706.8	120726
7	1071190	924060	886731		415540	402689	445495		137830	215729	217854	201106	44769.5	124321
7.5	1117282	964513	925687		431424	417578	463848		141205	221028	225353	206008	45684.8	127459
8	1160419	1002149	961928		446516	430983	480805		143846	225411	231854	209810	46443.3	130194
8.5	1200955	1037278	995889		461304	443258	496396		146005	229148	237676	212927	47179	132700
9	1238736	1069938	1027615		474893	454319	510457		147579	232148	242698	215241	47758.5	134849
9.5	1274009	1100377	1057162		487440	464479	523343		148845	234658	247128	217026	48287.6	136790
10	1306644	1128446	1084362		498815	473534	534803		149690	236608	250790	218118	48742.3	138455
10.5	1336860	1154488	1109544		509287	481888	545206		150265	238219	253928	218779	49120.2	139947
11	1364559	1178245	1132474		518550	489124	554342		150345	239235	256292	218659	49382.4	141167
11.5	1389916	1200085	1153455		526933	495717	562483		150185	240019	258200	218113	49623.1	142229
12	1412977	1220068	1172658		534478	501763	569745		149824	240617	259721	217159	49804.1	143151
12.5	1433850	1238230	1190060		541087	507090	576034		149222	240954	260742	215786	49953.4	143906
13	1452678	1254711	1205725		546853	511860	581505		148506	241133	261439	214049	50053.6	144523
13.5	1469547	1269518	1219686		551714	515967	586110		147559	241088	261747	211931	50095.2	145024
14	1484707	1282792	1232239		555916	519659	590068		146673	240944	261852	209720	50142	145428
14.5	1498112	1294597	1243314		559419	522845	593358		145724	240633	261740	207271	50073.1	145702
15	1510079	1305196	1253195		562481	525795	596295		144943	240425	261659	204951	50048.2	145984
15.5	1520451	1314348	1261708		564888	528158	598598		144054	240104	261329	202543	49966.1	146157
16	1529392	1322182	1268965		566777	530079	600408		143182	239760	260841	200213	49818.9	146272
16.5	1537172	1329051	1275282		568460	531868	602049		142495	239558	260511	198451	49700.1	146391
17	1543617	1334688	1280448		569677	533147	603255		141713	239275	259968	196743	49508.2	146406
17.5	1549024	1339476	1284811		570733	534386	604333		141134	239075	259597	195404	49331.4	146420
18	1553433	1343329	1288295		571541	535376	605141		140655	238925	259236	194164	49133.6	146421
18.5	1556830	1346198	1290907		571992	535942	605617		140159	238705	258834	193010	48922.7	146350
19	1559345	1348341	1292814		572295	536357	605988		139817	238536	258564	192123	48720.3	146259

## Sheet: 2D
	Heat Flow (uW)
Time (h)	1				0.5				0.25				0
0	69.3492	54.1826	51.9967		25.5494	25.5522	27.4874		7.94677	18.0193	12.4157	13.6206		3.2197	10.104
0.5	62.5627	50.6752	48.4326		23.6821	24.1947	25.2681		9.21797	15.5823	12.7289	12.3867		3.21532	8.58066
1	57.1251	47.3984	45.2705		21.8827	22.1618	23.3499		8.63305	13.464	11.9858	11.202		2.9308	7.6172
1.5	52.7794	44.7154	42.8036		20.7385	20.4341	21.9014		7.77206	11.9661	11.1934	11.097		2.6673	6.93646
2	49.1304	42.287	40.6122		19.6759	19.0417	20.6452		7.09781	10.7431	10.5739	10.3082		2.39632	6.39544
2.5	45.7517	39.8869	38.2121		18.3277	17.5484	19.2301		6.23123	9.49206	9.73476	9.32369		2.04808	5.6454
3	42.9888	38.0333	36.4189		17.4237	16.6991	18.4169		5.7967	8.7334	9.28464	8.75726		1.88228	5.11617

## Sheet: 2E
	Accumulated Heat (uJ)
Time (h)	1				0.5				0.25				0
0	0	0	0		0	0	0		0	0	0	0	0	0
0.5	118560	94444.8	90371.5		44403.8	45081.6	47504.9		16121.7	30401.3	23014.3	23399	5911.64	16839.9
1	226223	182780	174725		85543.2	86945.9	91326.3		32411	56414.7	45380	44759.7	11501.9	31417.3
1.5	325076	265670	253929		123926	125336	132116		47282.8	79256.2	66227.8	64868.9	16567.6	44476.2
2	416828	343999	329113		160434	160945	170488		60753.1	99798.2	85876.2	84267.4	21143.5	56485
2.5	502271	417989	400141		194772	193978	206511		72891.6	118118	104229	102047	25208.8	67377.1
3	582191	488267	467513		227095	225024	240524		83902.4	134625	121527	118478	28784	77064.9

## Sheet: 2F
	Normalized Accumulated Heat
Df	n=1	n=2	n=3	n=4
0	0	0	0	0
0.25	22.4941	22.6616	8.59982	5.93703
0.5	46.0259	42.6377	31.9006	45.6585
1	100	100	100	100
