# Supplementary material for: Isothermal microcalorimetry measures UCP1-mediated thermogenesis in mature brite adipocytes
Source: Commun Biol. 2021 Sep 21;4:1108. doi: 10.1038/s42003-021-02639-4 (PMC8455563; doi:10.1038/s42003-021-02639-4)
Supplement: Supplementary file 4 — Supplementary Data 2 [file 42003_2021_2639_MOESM4_ESM.xlsx]

## Sheet: 3A
Time	CL316,243	Vehicle
0	31.9446	30.3746
	32.152	30.4751
	32.3594	30.5757
	32.7743	30.5757
	32.9817	30.5757
	33.1892	30.5757
	33.3966	30.6763
	33.3966	30.6763
	33.3966	30.7769
	33.5003	30.978
	33.8115	31.0786
	34.2263	30.978
	34.6412	30.978
	34.8486	31.0786
	34.9524	31.1792
	35.0561	31.3803
	35.1598	31.6821
	35.2635	31.7827
	35.2635	31.9838
	35.2635	32.185
	35.5746	32.3861
	35.8858	32.4867
	36.0932	32.6879
	36.1969	32.7884
	36.0932	32.9896
	35.9895	33.2913
	36.0932	33.3919
	36.1969	33.4925
	36.3007	33.6936
	36.4044	33.9954
1	36.4044	34.1965
	36.4044	34.3977
	36.3007	34.5988
	36.3007	34.8
	36.3007	35.0012
	36.5081	35.2023
	36.7155	35.4035
	36.8192	35.6046
	36.923	35.8058
	37.0267	35.9064
	37.1304	35.9064
	37.2341	36.0069
	37.3378	36.1075
	37.4415	36.2081
	37.5453	36.3087
	37.649	36.2081
	37.7527	36.2081
	37.649	36.2081
	37.5453	36.3087
	37.3378	36.4092
	37.2341	36.4092
	37.4415	36.3087
	37.5453	36.4092
	37.7527	36.3087
	37.7527	36.4092
	37.9601	36.6104
	38.0638	36.8116
	38.0638	36.8116
	38.0638	36.9121
	37.9601	37.1133
2	37.9601	37.2139
	38.1676	37.2139
	38.4787	37.3145
	38.6861	37.415
	38.5824	37.5156
	38.5824	37.7168
	38.7898	37.8173
	38.8936	37.9179
	39.2047	38.1191
	39.4121	38.3202
	39.5159	38.4208
	39.6196	38.4208
	39.7233	38.5214
	39.7233	38.5214
	39.7233	38.5214
	39.7233	38.622
	39.6196	38.7225
	39.6196	38.9237
	39.7233	39.1249
	39.7233	39.2254
	39.6196	39.2254
	39.5159	39.2254
	39.5159	39.326
	39.5159	39.5272
	39.5159	39.6277
	39.5159	39.6277
	39.5159	39.5272
	39.4121	39.5272
	39.4121	39.6277
	39.3084	39.6277
3	39.3084	39.6277
	39.4121	39.7283
	39.3084	39.6277
	39.3084	39.6277
	39.4121	39.6277
	39.6196	39.6277
	39.6196	39.7283
	39.827	39.8289
	39.9307	39.9295
	39.9307	40.0301
	40.0344	40.1306
	40.1382	40.1306
	40.2419	40.2312
	40.4493	40.3318
	40.3456	40.4324
	40.3456	40.4324
	39.4121	40.4324
	37.3378	40.4324
	34.9524	40.5329
	32.4632	40.1306
	29.8703	38.622
	27.4848	36.3087
	24.9956	33.6936
	22.7138	30.978
	20.6395	28.363
	18.6689	25.8486
	16.6983	23.5353
	14.9351	21.5237
	13.4831	19.7133
	12.2385	17.9029
4	11.0976	16.1931
	10.1642	14.6844
	9.4382	13.2763
	8.8159	12.0694
	8.2973	11.0636
	7.9861	10.259
	7.8824	9.5549
	7.7787	9.052
	7.8824	8.7503
	8.0899	8.5491
	8.6084	8.5491
	9.2307	8.7503
	9.9568	9.1526
	10.7865	9.5549
	11.9274	10.1584
	13.172	10.963
	14.7277	11.7676
	16.4909	12.7734
	18.3578	13.9803
	20.3284	15.3884
	22.6101	16.9977
	25.0993	18.8081
	27.7959	20.8197
	30.3888	23.0324
	32.9817	25.2451
	35.9895	27.659
	38.0638	30.0728
	38.9973	32.6879
	39.4121	35.504
	39.5159	38.1191
5	39.4121	39.5272
	39.3084	40.2312
	38.9973	40.5329
	38.5824	40.7341
	38.2713	40.7341
	37.9601	40.7341
	37.649	40.6335
	37.3378	40.7341
	37.1304	40.7341
	37.0267	40.6335
	36.923	40.5329
	36.923	40.3318
	36.8192	40.2312
	36.923	40.0301
	36.923	39.8289
	36.923	39.7283
	36.923	39.6277
	36.7155	39.6277
	36.4044	39.5272
	36.0932	39.5272
	35.8858	39.326
	35.7821	39.2254
	35.4709	39.1249
	35.1598	39.0243
	34.9524	38.8231
	34.8486	38.622
	34.7449	38.4208
	34.7449	38.2197
	34.7449	38.0185
	34.6412	37.8173
6	34.7449	37.7168
	34.7449	37.6162
	34.7449	37.6162
	34.7449	37.6162
	34.7449	37.6162
	34.9524	37.6162
	34.8486	37.6162
	34.9524	37.7168
	35.0561	37.7168
	35.1598	37.8173
	35.2635	37.9179
	35.3672	38.0185
	35.3672	38.0185
	35.2635	38.0185
	35.1598	38.0185
	35.0561	37.9179
	34.8486	37.8173
	34.7449	37.7168
	34.5375	37.6162
	34.4338	37.415
	34.5375	37.2139
	34.7449	37.0127
	34.8486	36.9121
	34.9524	36.711
	34.4338	36.6104
	33.7078	36.6104
	32.878	36.6104
	32.0483	36.6104
	31.426	36.6104
	31.0111	36.6104
7	30.7	36.6104
	30.5963	36.5098
	30.4926	36.4092
	30.7	36.3087
	31.1149	36.1075
	31.7371	35.7052
	32.6706	35.2023
	33.8115	34.4983
	34.9524	33.6936
	36.3007	32.9896
	37.8564	32.3861
	39.5159	31.8832
	41.3828	31.3803
	43.5608	30.8775
	45.8425	30.3746
	48.3317	29.9723
	50.7172	29.5699
	53.4138	29.2682
	56.1104	29.0671
	59.0145	28.9665
	61.9186	28.8659
	64.9263	28.8659
	67.9341	28.7653
	71.0456	28.7653
	74.1571	28.6647
	77.2685	28.6647
	80.38	28.6647
	83.3878	28.5642
	86.4993	28.5642
	89.6108	28.6647
8	92.826	28.7653
	95.9375	28.8659
	99.0489	29.0671
	101.746	29.1676
	103.82	29.3688
	105.376	29.7711
	106.724	29.9723
	107.969	30.274
	109.213	30.6763
	110.354	31.1792
	111.287	31.6821
	112.221	32.2855
	112.947	32.889
	113.569	33.5931
	114.295	34.1965
	115.021	34.5988
	115.644	34.8
	116.162	34.8
	116.473	34.8
	116.888	34.8
	117.199	34.8
	117.51	34.6994
	117.925	34.6994
	118.444	34.5988
	118.755	34.4983
	118.962	34.2971
	119.17	34.096
	119.274	34.096
	119.481	34.096
	119.481	33.9954
9	119.585	33.8948
	119.689	33.7942
	119.792	33.7942
	119.792	33.7942
	119.585	33.6936
	119.377	33.6936
	119.377	33.6936
	119.274	33.6936
	119.377	33.4925
	119.377	33.4925
	119.377	33.4925
	119.17	33.4925
	119.066	33.4925
	118.962	33.3919
	118.859	33.2913
	118.651	33.0902
	118.548	32.9896
	118.444	32.9896
	118.34	32.889
	118.34	32.7884
	118.34	32.6879
	118.34	32.5873
	118.34	32.4867
	118.236	32.4867
	118.029	32.5873
	118.029	32.5873
	118.029	32.5873
	118.029	32.6879
	117.925	32.6879
	117.925	32.5873
10	118.029	32.5873
	118.133	32.4867
	118.236	32.4867
	118.444	32.4867
	118.651	32.4867
	118.859	32.2855
	118.962	32.2855
	118.962	32.185
	118.962	32.0844
	118.962	31.9838
	119.066	31.8832
	119.274	31.6821
	119.481	31.5815
	119.689	31.5815
	119.585	31.5815
	119.481	31.4809
	119.481	31.3803
	119.481	31.3803
	119.481	31.3803
	119.274	31.2798
	119.066	31.1792
	118.859	30.978
	118.651	30.8775
	118.444	30.8775
	118.236	30.8775
	118.133	30.7769
	118.133	30.5757
	117.925	30.5757
	117.822	30.4751
	117.718	30.3746
11	117.822	30.3746
	117.822	30.274
	117.718	30.0728
	117.51	29.9723
	117.303	29.8717
	117.096	29.8717
	116.888	29.8717
	116.888	29.7711
	116.784	29.6705
	116.681	29.5699
	116.681	29.4694
	116.784	29.2682
	116.681	29.1676
	116.681	29.1676
	116.681	29.0671
	116.784	29.0671
	116.784	29.0671
	116.681	29.1676
	116.577	29.1676
	116.473	29.0671
	116.473	29.0671
	116.473	28.9665
	116.473	28.8659
	116.473	28.8659
	116.473	28.8659
	116.577	28.7653
	116.577	28.6647
	116.577	28.7653
	116.473	28.7653
	116.266	28.7653
12	116.162	28.7653
	116.058	28.5642
	115.955	28.5642
	115.851	28.6647
	115.851	28.6647
	115.644	28.6647
	115.54	28.5642
	115.54	28.4636
	115.644	28.4636
	115.851	28.4636
	115.851	28.5642
	115.851	28.6647
	115.747	28.6647
	115.747	28.6647
	115.747	28.6647
	115.851	28.7653
	115.955	28.7653
	116.162	28.7653
	116.162	28.6647
	116.162	28.5642
	116.162	28.5642
	116.266	28.4636
	116.266	28.2624
	116.162	28.2624
	116.058	28.2624
	116.058	28.2624
	115.955	28.363
	115.747	28.4636
	115.54	28.5642
	115.332	28.5642
13	115.125	28.5642
	114.71	28.5642
	113.569	28.6647
	112.636	28.5642
	112.013	27.9607
	111.495	26.8543
	111.08	25.5468
	110.769	24.2393
	110.458	23.0324
	109.732	22.1272
	108.695	21.4231
	107.657	20.9202
	106.62	20.5179
	105.687	20.3168
	104.857	20.3168
	104.027	20.4173
	103.405	20.8197
	102.886	21.4231
	102.575	22.1272
	102.368	23.1329
	102.16	24.1387
	102.057	25.2451
	102.057	26.6532
	102.16	28.0613
	102.264	29.5699
	102.679	31.1792
	103.198	32.9896
	103.716	34.8
	104.338	36.711
	104.961	38.622
14	105.583	40.5329
	106.309	42.5445
	106.931	44.6566
	107.554	46.6682
	108.487	48.8809
	109.524	51.1942
	110.458	53.4069
	111.391	55.6197
	112.428	57.8324
	113.466	60.0451
	114.503	62.3584
	115.332	64.5711
	115.54	66.7838
	115.747	68.7954
	116.162	70.304
	116.784	71.1087
	117.407	71.511
	118.236	71.7121
	119.066	71.8127
	119.377	71.8127
	119.274	71.9133
	119.274	72.0139
	119.17	71.9133
	118.962	71.8127
	118.859	71.7121
	118.651	71.7121
	118.444	71.7121
	118.236	71.7121
	118.133	71.8127
	118.029	71.8127
15	117.925	71.9133
	117.925	71.8127
	117.925	71.9133
	117.822	71.8127
	117.614	71.7121
	117.407	71.6116
	117.303	71.6116
	117.303	71.7121
	117.199	71.7121
	117.096	71.6116
	117.096	71.6116
	116.992	71.511
	116.784	71.511
	116.577	71.4104
	116.473	71.4104
	116.37	71.3098
	116.266	71.3098
	116.162	71.2092
	116.058	71.1087
	115.851	71.1087
	115.747	71.1087
	115.54	71.0081
	115.436	71.1087
	115.332	71.1087
	115.125	71.1087
	114.814	71.1087
	114.606	71.1087
	114.399	71.2092
	114.295	71.0081
	114.192	70.2035
16	113.984	68.9965
	113.88	67.7896
	113.88	66.4821
	113.88	65.3757
	113.88	64.3699
	113.777	63.5653
	113.777	63.0624
	113.777	62.5595
	113.777	62.2578
	113.777	61.9561
	113.88	61.8555
	113.777	61.7549
	113.777	61.8555
	113.777	62.0566
	113.673	62.2578
	113.569	62.5595
	113.466	63.0624
	113.362	63.6659
	113.362	64.2694
	113.258	64.7723
	113.258	65.3757
	113.362	66.1803
	113.362	67.1861
	113.362	68.1919
	113.258	69.1977
	113.258	70.4046
	113.258	71.7121
	113.258	73.0197
	113.154	74.3272
	113.051	75.6347
17	113.051	77.0428
	112.947	78.4509
	112.947	80.0601
	112.947	81.6694
	112.947	83.2786
	112.843	84.7873
	112.636	86.296
	112.428	87.9052
	112.325	89.3133
	112.221	90.1179
	112.117	90.4197
	111.806	90.5202
	111.599	90.5202
	111.495	90.4197
	111.495	90.3191
	111.287	90.2185
	111.184	90.2185
	111.08	90.2185
	110.976	90.2185
	110.873	90.2185
	110.873	90.1179
	110.769	90.1179
	110.665	90.2185
	110.561	90.2185
	110.354	90.3191
	110.147	90.3191
	110.043	90.3191
	109.939	90.4197
	109.835	90.3191
	109.732	90.1179
18	109.628	89.9168
	109.524	89.7156
	109.421	89.615
	109.317	89.5145
	109.213	89.4139
	109.213	89.3133
	109.213	89.3133
	109.213	89.3133
	109.213	89.3133
	109.213	89.3133
	109.109	89.2127
	109.213	89.2127
	109.317	89.1121
	109.421	89.0116
	109.524	88.2069
	109.524	86.7988
	109.421	85.2902
	109.317	83.6809
	109.317	82.2728
	109.213	80.9653
	109.109	79.7584
	109.109	78.652
	109.006	77.7468
	108.902	76.8416
	109.006	76.1376
	108.902	75.4335
	108.798	74.8301
	108.695	74.4277
	108.591	74.126
	108.591	73.9249
19	108.487	73.9249
	108.487	74.0254
	108.383	74.3272
	108.28	74.7295
	108.176	75.1318
	107.969	75.6347
	107.761	76.1376
	107.657	76.8416
	107.45	77.5457
	107.346	78.2497
	107.243	78.9538
	107.035	79.859
	106.931	80.8647
	106.62	81.9711
	106.516	83.2786
	106.309	84.4855
	106.205	85.6925
	106.102	87.1006
	106.102	88.5087
	105.998	90.1179
	105.894	91.7272
	105.79	93.2358
	105.687	94.9457
	105.583	96.5549
	105.583	97.5607
	105.376	97.963
	105.272	97.963
	105.168	97.8624
	105.168	97.7619
	105.168	97.5607
20	105.168	97.259
	105.272	97.0578
	105.272	96.7561
	105.479	96.5549
	105.583	96.3538
	105.79	96.052
	105.79	95.8509
	105.894	95.6497
	105.894	95.4486
	105.998	95.2474
	105.998	95.1468
	106.102	94.9457
	106.205	94.8451
	106.309	94.6439
	106.413	94.4428
	106.309	94.3422
	106.205	94.2416
	106.102	94.141
	106.102	94.0405
	105.998	93.8393
	105.894	93.7387
	105.79	93.5376
	105.687	93.3364
	105.583	93.3364
	105.479	93.2358
	105.376	93.1353
	105.272	92.9341
	105.168	92.9341
	105.064	92.7329
	104.961	92.6324
21	104.753	92.5318
	104.65	92.4312
	104.442	92.4312
	104.131	92.5318
	104.027	92.5318
	103.82	92.5318
	103.509	92.5318
	103.405	92.4312
	103.301	92.3306
	103.198	92.2301
	103.094	92.0289
	103.094	91.7272
	102.99	91.526
	103.094	91.4254
	103.198	91.3249
	103.198	91.1237
	103.198	91.1237
	103.094	91.0231
	102.99	90.822
	102.99	90.7214
	102.886	90.6208
	102.886	90.4197
	102.99	90.3191
	103.094	90.0173
	103.094	89.2127
	102.99	87.8046
	102.886	86.1954
	102.783	84.5861
	102.679	83.0775
	102.575	81.6694
22	102.575	80.3619
	102.472	79.1549
	102.368	77.948
	102.264	76.9422
	102.16	76.037
	102.057	75.1318
	101.953	74.3272
	101.849	73.6231
	101.746	73.0197
	101.642	72.4162
	101.538	72.0139
	101.331	71.6116
	101.227	71.3098
	101.227	71.1087
	101.123	71.0081
	100.916	71.1087
	100.812	71.2092
	100.812	71.4104
	100.708	71.7121
	100.605	72.0139
	100.397	72.3156
	100.293	72.8185
	100.19	73.2208
	100.19	73.8243
	100.19	74.5283
	100.19	75.3329
	100.086	76.2382
	99.9824	77.1434
	99.9824	78.1491
	99.775	79.2555
23	99.6712	80.4624
	99.6712	81.7699
	99.6712	83.178
	99.6712	84.5861
	99.6712	85.3908
	99.5675	85.4913
	99.3601	85.3908
	99.2564	85.1896
	99.1527	85.089
	99.1527	84.8879
	99.0489	84.7873
	99.0489	84.6867
	98.9452	84.5861
	98.9452	84.385
	98.8415	84.2844
	98.8415	84.1838
	98.6341	84.0832
	98.6341	83.9827
	98.5304	83.8821
	98.4266	83.7815
	98.3229	83.5803
	98.2192	83.4798
	98.2192	83.3792
	98.2192	83.2786
	98.3229	83.178
	98.3229	83.178
	98.3229	83.0775
	98.3229	82.9769
	98.4266	82.9769
	98.3229	82.9769
24	98.3229	82.8763
	98.2192	82.8763
	98.2192	82.7757
	98.1155	82.5746
	98.0118	82.5746
	98.0118	82.474
	98.0118	82.3734
	98.0118	82.1723
	98.0118	81.9711
	97.9081	81.7699
	97.8044	81.6694
	97.7006	81.5688
	97.5969	81.4682
	97.5969	81.2671
	97.5969	81.1665
	97.3895	81.0659
	97.2858	80.8647
	97.1821	80.7642
	97.0783	80.563
	96.9746	80.3619
	96.8709	80.3619
	96.6635	80.3619
	96.5598	80.2613
	96.5598	80.0601
	96.456	79.9595
	96.3523	79.859
	96.2486	79.7584
	96.0412	79.7584
	95.9375	79.6578
	95.8337	79.5572
25	95.73	79.4566
	95.6263	79.3561
	95.5226	79.2555
	95.4189	79.1549
	95.4189	79.1549
	95.4189	79.1549
	95.3152	78.9538
	95.2114	78.8532
	95.1077	78.8532
	95.004	78.652
	94.9003	78.5514
	94.6929	78.5514
	94.5891	78.4509
	94.3817	78.3503
	94.1743	78.2497
	94.0706	78.2497
	93.9669	78.1491
	93.8631	77.948
	93.6557	77.7468
26
27
28
29
30
31
32

## Sheet: 3B
Basal	Oligomycin	Vehicle	FCCP		Basal	Oligomycin	CL 316, 248	FCCP
100	96.698	77.9185	236.668		100	88.5542	298.466	296.527
100		89.1808	264.843		100		363.713	359.826
100	96.3058	109.399	266.795		100		647.703
100	109.28	93.5685	253.536		100	100.111	429.114	421.801
100	87.3365	72.9429	208.364		100	77.4263	262.126	248.684
100		102.872	365.914		100		686.438	655.271

## Sheet: 3C
	Heat Flow (uW)
Time	Control			CL316,243
0	-0.968143	-7.76842	11.5587	31.3287	14.9191	44.2457
10	1.75146	-7.75112	11.2596	32.2492	15.2752	43.9453
20	3.99695	-7.74245	10.6705	33.2128	15.2796	43.107
30	5.99497	-7.71269	10.4113	34.7904	15.3068	42.2735
40	8.13515	-7.70985	10.368	36.946	15.2482	41.6208
50	9.0126	-7.63079	10.216	38.3368	15.1504	41.1053
60	9.46991	-7.51043	10.5782	39.2673	15.0877	41.1852

## Sheet: 3D
	Accumulated Heat (uJ)
Time	Control			CL316,243
0	0	0	0	0	0	0
10	-245.004	-4639.66	6871.82	19083.3	9071.67	26499.8
20	1972.13	-9273.7	13440.3	38702.2	18258.8	52620.4
30	4973.44	-13912.3	19734	59075.4	27427.5	78217.2
40	9249.35	-18540.2	25979.1	80602.7	36599.1	103385
50	14437.5	-23147.3	32126	103215	45728.8	128193
60	19989.2	-27699.9	38384.9	126507	54808.6	152866

## Sheet: 3E
Accumulated Heat (uJ)		Accumulated Heat Normalized (Percentage increase over 100)
Vehicle	CL316,243	Vehicle	CL316,243
19989.2	126507	100	632.878
-27699.9	54808.6	100	397.866
38384.9	152866	100	398.246
P-Value	0.0089017

## Sheet: 3F
Time	CL316,243	Vehicle
0	55.5691	57.2098
	55.2383	57.5125
	54.9076	57.9161
	54.5768	58.2188
	54.0255	58.5215
	53.6947	58.8242
	53.364	59.2278
	53.1435	59.5305
	53.0332	59.8332
	52.8127	60.035
	52.7024	60.2368
	52.7024	60.2368
	52.8127	60.2368
	52.8127	60.2368
	52.8127	60.2368
	52.7024	60.1359
	52.7024	60.035
	52.7024	59.9341
	52.7024	59.9341
	52.7024	59.8332
	52.8127	59.7323
	53.0332	59.8332
	53.1435	59.9341
	53.2537	59.9341
	53.4742	60.035
	53.5845	60.2368
	53.6947	60.4386
	53.805	60.6404
	53.9153	60.8422
	54.0255	61.044
1	54.1358	61.044
	54.3563	60.7413
	54.5768	60.4386
	54.9076	60.2368
	55.2383	59.9341
	55.5691	59.7323
	55.8999	59.6314
	56.3409	59.5305
	56.7819	59.5305
	56.8922	59.5305
	56.8922	59.5305
	57.0024	59.5305
	57.1127	59.5305
	57.2229	59.6314
	57.0024	59.7323
	56.7819	59.8332
	56.7819	60.035
	56.7819	60.1359
	56.7819	60.2368
	56.7819	60.2368
	56.7819	60.2368
	56.7819	60.2368
	56.8922	60.2368
	57.0024	60.3377
	57.0024	60.4386
	56.7819	60.6404
	56.4511	60.7413
	56.0101	61.044
	55.5691	61.1449
	55.2383	61.3467
2	54.9076	61.4476
	54.4665	61.6494
	53.9153	61.9521
	53.5845	62.2548
	53.364	62.5575
	53.1435	62.9611
	53.0332	63.3647
	53.0332	63.7683
	53.0332	64.1719
	52.8127	64.6763
	52.7024	65.0799
	52.4819	65.2817
	52.4819	65.3826
	52.4819	65.3826
	52.4819	65.3826
	52.4819	65.4835
	52.3717	65.5844
	52.4819	65.6853
	52.5922	65.6853
	52.7024	65.5844
	52.8127	65.5844
	52.8127	65.5844
	53.0332	65.5844
	53.2537	65.5844
	53.364	65.5844
	53.4742	65.5844
	53.5845	65.5844
	53.805	65.5844
	54.1358	65.4835
	54.3563	65.3826
3	54.7973	65.2817
	55.1281	65.1808
	55.4588	64.979
	55.7896	64.979
	56.1204	65.0799
	56.2306	65.1808
	56.1204	65.3826
	56.1204	65.4835
	55.8999	65.4835
	55.4588	65.2817
	54.6871	65.0799
	53.6947	64.979
	52.3717	64.979
	51.2691	64.8781
	50.2768	64.6763
	49.505	64.1719
	48.8435	63.6674
	48.4025	63.1629
	47.8512	62.6584
	47.4101	62.1539
	46.8589	61.7503
	46.4178	61.4476
	46.0871	61.044
	45.7563	60.6404
	45.5358	60.3377
	45.4255	59.9341
	45.205	59.5305
	45.0948	59.3287
	45.205	59.1269
	45.5358	59.026
4	45.8666	58.8242
	46.1973	58.7233
	46.6384	58.5215
	47.0794	58.4206
	47.6307	58.3197
	48.2922	58.2188
	49.064	58.1179
	49.8358	58.1179
	50.7178	58.1179
	51.8204	58.2188
	52.8127	58.2188
	53.9153	58.3197
	54.9076	58.5215
	56.0101	58.8242
	57.2229	59.026
	58.546	59.3287
	59.8691	59.6314
	61.3024	59.9341
	62.7357	60.2368
	63.7281	60.5395
	64.2793	60.9431
	64.4998	61.3467
	64.4998	61.9521
	64.4998	62.4566
	64.6101	62.8602
	64.8306	62.9611
	65.0511	63.062
	65.1614	63.062
	65.1614	63.062
	65.1614	63.062
5	65.0511	63.062
	64.9409	62.9611
	64.8306	62.9611
	64.7204	62.9611
	64.6101	62.9611
	64.4998	62.8602
	64.2793	62.7593
	64.0588	62.6584
	63.9486	62.7593
	64.0588	62.7593
	63.8383	62.7593
	63.7281	62.6584
	63.3973	62.4566
	62.9563	62.4566
	62.6255	62.3557
	62.2947	62.2548
	62.0742	62.1539
	61.7434	62.053
	61.4127	61.9521
	61.3024	61.8512
	61.1922	61.7503
	61.0819	61.7503
	60.8614	61.6494
	60.6409	61.7503
	60.5306	61.6494
	60.6409	61.6494
	60.7511	61.5485
	60.9717	61.4476
	61.1922	61.3467
	61.3024	61.2458
6	61.3024	61.2458
	61.1922	61.2458
	60.9717	61.2458
	61.0819	61.2458
	61.4127	61.2458
	61.7434	61.2458
	62.0742	61.2458
	62.0742	61.044
	62.1845	61.044
	62.0742	61.044
	62.1845	61.044
	62.405	61.044
	62.6255	61.044
	62.846	60.9431
	63.0665	60.9431
	63.287	60.9431
	63.5075	61.044
	63.6178	61.1449
	63.8383	61.2458
	64.0588	61.2458
	64.0588	61.2458
	64.1691	61.2458
	64.1691	61.1449
	64.0588	61.1449
	64.0588	61.1449
	63.8383	61.044
	63.6178	61.044
	63.5075	61.044
	63.287	60.9431
	63.0665	60.7413
7	63.1768	60.6404
	63.1768	60.7413
	63.0665	60.6404
	62.9563	60.7413
	62.846	60.8422
	62.846	60.7413
	62.9563	60.7413
	62.9563	60.7413
	62.846	60.8422
	62.846	60.9431
	62.7357	61.044
	62.405	61.044
	61.964	60.9431
	61.7434	61.044
	61.6332	61.1449
	61.6332	61.1449
	61.5229	61.044
	61.4127	60.9431
	61.1922	60.8422
	60.9717	60.8422
	60.8614	60.8422
	60.8614	60.8422
	60.7511	60.7413
	60.7511	60.5395
	60.7511	60.5395
	60.9717	60.4386
	61.0819	60.3377
	61.0819	60.2368
	61.0819	60.2368
	60.9717	60.1359
8	60.7511	60.1359
	60.6409	60.1359
	60.6409	60.035
	60.8614	60.035
	60.8614	60.035
	60.8614	60.035
	60.8614	59.9341
	60.8614	59.9341
	60.8614	59.9341
	60.9717	59.7323
	61.0819	59.5305
	61.3024	59.3287
	61.5229	59.2278
	61.7434	59.1269
	61.964	59.026
	62.1845	58.8242
	62.405	58.6224
	62.7357	58.5215
	62.9563	58.4206
	63.287	58.4206
	63.5075	58.4206
	63.6178	58.3197
	63.5075	58.2188
	62.5152	58.1179
	60.4204	58.1179
	57.7742	58.1179
	55.0178	57.5125
	52.1512	55.6963
	49.3948	53.1738
	46.5281	50.3487
9	43.8819	47.5235
	41.4563	44.7992
	39.1409	42.1758
	36.9358	39.8552
	35.1717	37.6354
	33.5179	35.4156
	32.0845	33.3976
	30.7615	31.3796
	29.6589	29.6643
	28.8871	28.2518
	28.2256	26.9401
	27.6743	25.9311
	27.3435	25.023
	27.2333	24.3167
	27.3435	23.9131
	27.564	23.5095
	27.7846	23.1059
	28.2256	23.1059
	28.8871	23.3077
	29.6589	23.7113
	30.541	24.2158
	31.7538	24.7203
	33.0768	25.5275
	34.7307	26.4356
	36.4948	27.5455
	38.3691	28.7563
	40.3538	30.1688
	42.6691	31.8841
	45.3153	33.7003
	48.0717	35.8192
10	51.0486	37.9381
	54.246	40.3597
	57.4435	42.7812
	59.9793	45.4046
	61.1922	48.2298
	61.964	51.1559
	62.1845	53.7792
	62.405	55.0909
	62.405	55.6963
	62.2947	55.999
	62.0742	55.999
	61.8537	56.0999
	61.8537	56.3017
	61.8537	56.4026
	61.7434	56.4026
	61.6332	56.4026
	61.4127	56.4026
	61.3024	56.3017
	61.1922	56.3017
	61.3024	56.3017
	61.4127	56.3017
	61.4127	56.3017
	61.4127	56.4026
	61.5229	56.4026
	61.6332	56.4026
	61.7434	56.4026
	61.6332	56.3017
	61.5229	56.2008
	61.5229	56.2008
	61.4127	56.3017
11	61.3024	56.3017
	61.3024	56.3017
	61.3024	56.2008
	61.3024	56.2008
	61.1922	56.2008
	61.0819	56.0999
	60.9717	55.999
	61.0819	55.999
	61.1922	56.0999
	61.1922	56.0999
	61.3024	56.0999
	61.5229	56.0999
	61.5229	55.999
	61.4127	55.8981
	61.3024	55.8981
	61.1922	55.8981
	60.9717	55.7972
	60.8614	55.5954
	60.8614	55.3936
	60.7511	55.1918
	60.6409	55.0909
	60.6409	54.99
	60.7511	54.8891
	60.8614	54.7882
	60.7511	54.6873
	60.8614	54.5864
	60.7511	54.4855
	60.7511	54.4855
	60.7511	54.3846
	60.6409	54.3846
12	60.6409	54.3846
	60.5306	54.2837
	60.5306	54.2837
	60.5306	54.2837
	60.6409	54.1828
	60.6409	54.1828
	60.5306	54.1828
	60.3101	54.1828
	60.3101	54.1828
	60.3101	54.0819
	60.3101	53.981
	60.3101	53.981
	60.3101	54.0819
	60.1999	54.0819
	60.0896	54.0819
	59.9793	53.981
	59.9793	53.981
	59.8691	53.8801
	59.8691	53.8801
	59.8691	53.8801
	59.8691	53.8801
	59.7588	53.8801
	59.6486	53.8801
	59.5383	53.8801
	59.3178	53.981
	59.0973	53.981
	58.8768	53.981
	57.7742	53.981
	55.5691	54.0819
	52.923	53.7792
13	50.2768	52.4676
	47.7409	50.046
	45.5358	47.2208
	43.4409	44.3956
	41.5666	41.8731
	39.9127	39.6534
	38.5897	37.7363
	37.5973	36.2228
	36.8256	35.012
	36.4948	34.2048
	36.3845	33.8012
	36.4948	33.7003
	36.8256	33.9021
	37.4871	34.5075
	38.5897	35.3147
	39.9127	36.4246
	41.4563	37.8372
	43.4409	39.5525
	45.646	41.5704
	48.0717	43.7902
	50.6076	46.3127
	53.2537	49.1379
	56.0101	52.2658
	58.987	55.3936
	62.0742	58.7233
	65.2716	62.2548
	68.4691	65.8871
	71.7768	69.7213
	75.305	73.6564
	78.8331	77.5914
14	82.5819	81.8292
	86.2203	86.1679
	89.969	90.5065
	93.7177	94.9461
	97.5767	99.4866
	101.436	103.926
	105.184	108.467
	108.051	112.906
	109.484	117.447
	110.146	121.684
	110.477	124.711
	110.587	126.326
	110.587	127.335
	110.366	127.94
	110.036	128.344
	109.484	128.646
	108.933	128.949
	108.492	129.252
	107.941	129.454
	107.61	129.655
	107.169	129.756
	106.728	129.857
	106.066	129.958
	105.515	130.059
	105.184	130.059
	104.964	130.059
	104.743	130.059
	104.633	129.958
	104.523	129.958
	104.413	129.958
15	104.413	129.958
	104.302	129.958
	104.192	129.958
	104.192	129.958
	104.302	129.857
	104.413	129.857
	104.413	129.756
	104.413	129.655
	104.413	129.554
	104.523	129.554
	104.633	129.454
	104.854	129.353
	105.074	129.353
	105.295	129.151
	105.515	128.949
	105.736	128.848
	105.956	128.747
	106.177	128.646
	106.287	128.445
	106.397	128.344
	106.287	128.243
	106.397	128.041
	106.397	127.839
	106.287	127.637
	106.177	127.436
	106.066	127.133
	105.846	127.032
	105.736	126.83
	105.625	126.729
	105.625	126.628
16	105.736	126.528
	105.736	126.427
	105.625	126.225
	105.515	126.124
	105.515	126.023
	105.625	125.821
	105.625	125.72
	105.515	125.619
	105.405	125.519
	105.295	125.418
	105.184	125.317
	105.184	125.216
	104.964	125.115
	104.854	124.913
	104.743	124.812
	104.302	124.711
	102.428	124.61
	99.6716	124.409
	96.5844	123.299
	93.4972	120.776
	90.6306	117.749
	87.9844	114.621
	85.669	111.594
	83.4639	108.87
	81.6998	106.348
	80.1562	104.128
	78.8331	102.211
	77.8408	100.697
	76.9588	99.4866
	76.4075	98.6794
17	75.8562	97.9731
	75.746	97.5695
	75.8562	97.3677
	76.0767	97.3677
	76.5178	97.5695
	77.1793	98.074
	78.0614	98.7803
	79.1639	99.6884
	80.487	100.798
	82.0306	102.11
	83.9049	103.724
	85.9998	105.44
	88.0947	107.357
	90.41	109.375
	92.9459	111.594
	95.5921	114.016
	98.4587	116.639
	101.325	119.263
	104.302	122.088
	107.5	125.014
	110.807	128.041
	114.225	131.27
	117.754	134.499
	121.392	137.929
	125.141	141.36
	128.559	144.79
	130.654	148.524
	131.536	152.156
	131.977	154.779
	132.087	155.889
18	132.087	156.293
	131.977	156.293
	131.756	156.192
	131.646	155.99
	131.536	155.788
	131.315	155.587
	131.205	155.385
	130.984	155.082
	130.874	154.88
	130.654	154.678
	130.543	154.678
	130.323	154.577
	130.213	154.477
	129.992	154.275
	129.772	154.073
	129.441	153.972
	129.331	153.77
	129.22	153.569
	129.11	153.468
	129	153.367
	129	153.266
	128.889	153.064
	128.779	153.064
	128.669	152.963
	128.448	152.963
	128.228	152.963
	128.007	152.862
	127.787	152.761
	127.566	152.66
	127.346	152.56
19	127.125	152.459
	126.795	152.358
	126.464	152.358
	126.243	152.257
	126.023	152.156
	125.802	152.055
	125.582	151.954
	125.361	151.954
	125.251	151.954
	125.031	151.853
	124.81	151.752
	124.7	151.651
	124.479	151.55
	124.259	151.45
	123.928	151.45
	123.707	151.349
	123.487	151.349
	123.377	151.349
	123.266	151.248
	123.156	151.147
	122.936	151.046
	122.825	151.046
	122.715	151.046
	122.495	151.046
	122.384	151.046
	122.274	150.945
	122.164	150.844
	122.164	150.743
	122.164	150.743
	122.274	150.642
20	121.282	150.542
	119.187	150.441
	116.43	150.34
	113.454	149.23
	110.477	146.707
	107.61	143.579
	105.074	140.351
	102.648	137.122
	100.554	134.095
	98.6793	131.169
	96.8049	128.445
	95.1511	125.922
	93.7177	123.702
	92.5049	121.684
	91.4023	119.767
	90.5203	118.052
	89.969	116.639
	89.4177	115.328
	89.1972	114.218
	89.1972	113.31
	89.3075	112.603
	89.528	112.099
	90.0793	111.695
	90.5203	111.594
	91.1818	111.594
	92.0639	111.897
	93.1664	112.402
	94.3793	113.007
	95.8126	113.915
	97.4664	114.924
21	99.451	116.034
	101.766	117.447
	104.302	119.061
	107.169	120.877
	110.146	122.794
	113.233	124.913
	116.43	127.234
	119.628	129.655
	123.046	132.38
	126.684	135.205
	129.331	138.131
	130.764	141.259
	131.536	144.488
	131.866	147.01
	131.977	147.918
	131.977	148.221
	131.977	148.221
	131.977	148.12
	131.866	148.019
	131.646	147.817
	131.425	147.615
	130.984	147.414
	130.543	147.313
	129.992	147.111
	129.22	146.808
	128.559	146.607
	127.897	146.405
	127.125	146.203
	126.464	146.001
	125.692	145.799
22	124.92	145.597
	124.148	145.497
	123.266	145.295
	122.384	145.093
	121.502	144.891
	120.51	144.689
	119.518	144.488
	118.525	144.286
	117.643	144.185
	116.761	143.983
	116.1	143.882
	115.548	143.781
	115.218	143.68
	114.997	143.579
	114.777	143.378
	114.666	143.277
	114.556	143.176
	114.446	142.974
	114.446	142.873
	114.556	142.671
	114.666	142.571
	114.887	142.268
	115.107	142.167
	115.438	141.965
	115.769	141.864
	116.1	141.662
	116.43	141.461
	116.651	141.259
	116.982	141.057
	117.312	140.855
23	117.643	140.653
	117.864	140.553
	118.084	140.351
	118.195	140.149
	118.195	139.947
	118.195	139.745
	118.195	139.543
	118.195	139.342
	118.084	139.14
	118.084	138.938
	117.974	138.736
	117.864	138.635
	117.864	138.434
	117.864	138.232
	117.754	138.131
	117.643	137.929
	117.533	137.727
	117.533	137.525
	117.423	137.324
	117.423	137.122
	117.423	137.021
	117.312	137.021
	117.202	136.819
	116.982	136.718
	116.871	136.517
	116.651	136.416
	116.541	136.214
	116.32	136.113
	116.21	136.012
	116.1	135.911
24	116.1	135.709
	116.1	135.608
	115.99	135.507
	115.99	135.306
	115.879	135.205
	115.879	135.104
	115.769	134.902
	115.548	134.801
	115.438	134.6
	115.328	134.499
	115.328	134.297
	115.328	134.196
	115.328	133.994
	115.438	133.792
	115.438	133.59
	115.548	133.49
	115.548	133.288
	115.548	133.086
	115.548	132.884
	115.438	132.682
	115.438	132.481
	115.438	132.38
	115.438	132.279
	115.438	132.077
	115.328	131.976
	115.218	131.875
	115.107	131.774
	115.107	131.673
	115.107	131.572
	115.218	131.472
25	115.218	131.371
	115.218	131.371
	115.218	131.27
	115.218	131.068
	115.107	130.967
	115.107	130.765
	114.997	130.664
	114.887	130.564
	114.777	130.463
	114.556	130.261
	114.446	130.16
	114.225	130.059
	114.005	129.958
	113.784	129.756
	113.454	129.655
	113.233	129.554
	112.902	129.353
	112.461	129.252
	112.13	129.151
	111.91	128.949
	111.689	128.747
	111.469	128.646
	111.249	128.445
	111.028	128.243
	110.918	128.142
	110.697	127.94
	110.587	127.839
	110.477	127.637
	110.366	127.335
	110.256	127.234
26	110.036	127.032
	109.925	126.83
	109.815	126.729
	109.705	126.528
	109.484	126.427
	109.264	126.326
	109.154	126.225
	109.043	126.124
	108.933	126.023
	108.933	125.922
	109.043	125.821
	109.043	125.72
	109.264	125.619
	109.264	125.519
	109.374	125.317
	109.484	125.216
	109.484	125.014
	109.595	124.913
	109.484	124.812
	109.595	124.711
	109.595	124.51
	109.595	124.409
	109.705	124.308
	109.595	124.106
	109.595	123.904
	109.484	123.803
	109.374	123.601
	109.374	123.4
	109.264	123.299
	109.043	123.097
27	108.823	122.895
	108.602	122.693
	108.382	122.492
	108.161	122.29
	107.941	122.189
	107.72	121.987
	107.5	121.785
	107.279	121.584
	107.059	121.483
	106.838	121.281
	106.618	121.18
	106.287	120.978
	106.066	120.877
	105.846	120.675
	105.625	120.575
	105.405	120.474
	105.184	120.373
	104.964	120.171
	104.633	120.07
	104.523	119.969
	104.302	119.868
	104.192	119.767
	104.082	119.566
	103.972	119.465
	103.861	119.364
	103.641	119.263
	103.42	119.162
	103.2	119.061
	103.09	118.96
	102.869	118.758
28	102.648	118.657
29
30
31
32

## Sheet: 3G
Basal	Oligomycin	Vehicle	FCCP		Basal	Oligomycin	CL 316, 248	FCCP
100	80.2578	119.534	205.384		100	72.6583	100.619	209.169
100	111.608	114.744	259.457		100	82.9243	90.8359	241.166
100	119.097	123.552	380.446		100	90.3559	95.2897	237.259
100	110.611	140.214	301.907		100	83.6272	103.736	258.583
100	128.697	130.095	322.07		100	96.4263	100.43	307.056
100	108.792	140.602	255.884		100	77.2926		206.04
100	112.001	114.294	231.383		100	89.0062	98.846	248.942

## Sheet: 3H
	Heat Flow (uW)
Time	Control			CL316,243
0	5.3054	1.3152	3.36109	8.83846	2.09643	7.50877
10	5.57855	1.49014	3.35897	9.02675	2.20027	7.52809
20	5.87858	1.7402	3.34728	9.09867	2.36969	7.51342
30	6.06808	2.15883	3.35619	9.2905	2.71892	7.46218
40	6.56133	2.519	3.36581	9.70938	3.00752	7.40495
50	7.10864	2.71254	3.3633	10.2043	3.13192	7.32948
60	7.60417	2.95254	3.36197	10.6212	3.33354	7.22453

## Sheet: 3I
	Accumulated Heat (uJ)
Time	Control			CL316,243
0	0	0	0	0	0	0
10	3257.86	841.332	2010.42	5350.05	1287.99	4515
20	6711.79	1819.88	4013.11	10784.2	2673.53	9028.55
30	10282.9	2975.04	6018.14	16285.3	4182.88	13517.7
40	14070.6	4393.87	8032.89	21981.5	5927.49	17981.3
50	18175.9	5957.06	10057.7	27956	7768.23	22400
60	22591.6	7663.95	12078.5	34199.8	9720.21	26762.7

## Sheet: 3J
Accumulated Heat (uJ)		Accumulated Heat Normalized (Percentage increase over 100)
Vehicle	CL316243	Vehicle	CL316243
22591.6	34199.8	100	151.383
7663.95	9720.21	100	126.83
12078.5	26762.7	100	221.572
P-Value	0.130839
