# Supplementary material for: Isothermal microcalorimetry measures UCP1-mediated thermogenesis in mature brite adipocytes
Source: Commun Biol. 2021 Sep 21;4:1108. doi: 10.1038/s42003-021-02639-4 (PMC8455563; doi:10.1038/s42003-021-02639-4)
Supplement: Supplementary file 5 — Supplementary Data 3 [file 42003_2021_2639_MOESM5_ESM.xlsx]

## Sheet: 4A
	Heat Flow (uW)
Time					Vehicle											CL316,243
0	31.8065	31.2812	39.4943	34.194	48.7713	24.9898	14.0914	10.1946	32.8553	13.7493		58.1627	70.7438	70.5011	66.4692	93.3092	53.348	31.8585	51.2423	61.5698	62.127
10	30.7159	30.303	37.9757	32.9982	48.679	23.4393	14.2404	11.1053	31.6057	13.0395		56.224	68.2371	67.9783	64.1465	90.9662	51.4014	32.1799	49.1615	61.3747	59.5881
20	29.7736	29.6641	36.7004	32.046	48.0094	21.9359	14.2889	11.914	31.2603	12.4858		54.5881	65.9863	65.5269	62.0338	88.0894	49.5264	32.2106	47.4554	61.103	57.4312
30	28.883	28.8955	35.6408	31.1398	47.3415	20.8014	14.1161	12.3487	30.509	12.0051		52.9108	63.8871	63.4406	60.0795	85.2271	47.905	31.9515	45.9339	60.1839	55.4965
40	28.0136	28.1133	34.5514	30.2261	46.6366	19.9296	13.8892	12.6379	29.3294	11.5584		51.2564	61.922	61.6118	58.2634	82.3647	46.5419	31.5935	44.6281	58.9265	53.7258
50	27.2268	27.4428	33.5186	29.396	46.0997	18.9137	13.7833	12.8946	28.4238	11.1527		49.7644	60.0138	59.8326	56.537	79.8863	45.0317	31.2543	43.3037	57.9369	52.0491
60	26.4815	26.8418	32.5273	28.6169	45.6882	18.1961	13.3415	12.7768	28.1377	10.8346		48.2336	58.2331	58.1182	54.8616	77.7835	43.7681	30.5539	41.8897	57.3086	50.5133

## Sheet: 4B
	Accumulated Heat (uJ)
Time	Control										CL316,243
0	0	0	0	0	0	0	0	0	0	0	0	0	0	0	0	0	0	0	0	0
10	16889.3	16598	21362.7	20132	29289.3	14515.4	8518.04	6398.99	19352	8027.52	34287.1	41661.2	41504.7	39151	55387.8	31395.3	19216.6	30183	36953.2	36458.3
20	33410.8	32966.3	42133.8	39631.1	58300.7	28119.9	17073.8	13326.8	38143.4	15675.5	67513.6	81881.1	81516.3	76970.3	109118	61678.6	38539.5	59166.6	73679.7	71539.8
30	49424	48941.5	62246.1	58568.3	86902.2	40921.8	25606.8	20605.1	56795.5	23009.7	99751.6	120817	120181	113583	161107	90902	57793.2	87160.5	110076	105394
40	65036.6	64551.6	81794.3	76954.9	115087	53121	34020	28081.8	74747.6	30067.8	131002	158538	157696	149078	211352	119226	76860.8	114333	145818	138144
50	80273.4	79865.6	100850	94831.8	142896	64748.5	42318.3	35760.8	92035.2	36872.1	161315	195112	194128	183518	260016	146686	95697	140727	180891	169872
60	95120.9	94861	119410	112237	170417	75863.1	50457.3	43468.8	108976	43465.5	190712	230595	229536	216947	307290	173318	114226	166306	215446	200621

## Sheet: 4C
Accumulated Heat (uJ)		Accumulated Heat Normalized (Percentage increase over 100)
Veh	CL316,243	Veh	CL316,243
95120.9	190712	100	200.494
94861	230595	100	243.087
119410	229536	100	192.226
112237	216947	100	193.294
170417	307290	100	180.316
75863.1	173318	100	228.462
50457.3	114226	100	226.382
43468.8	166306	100	382.586
108976	215446	100	197.701
43465.5	200621	100	461.563
P-Value	2.63361e-07

## Sheet: 4D
	Accumulated Heat (uJ)
Concentration CL316,243	n1	n2	n3
1e-10	56220.7	92580.2	58499.8
1e-09	136607	192131	118232
1e-08	158536	237012	192371
1e-07	147584	203054	163818
1e-06	179921	205234	187776
1e-05	167025	264734	191495
