# Supplementary material for: Isothermal microcalorimetry measures UCP1-mediated thermogenesis in mature brite adipocytes
Source: Commun Biol. 2021 Sep 21;4:1108. doi: 10.1038/s42003-021-02639-4 (PMC8455563; doi:10.1038/s42003-021-02639-4)
Supplement: Supplementary file 6 — Supplementary Data 4 [file 42003_2021_2639_MOESM6_ESM.xlsx]

## Sheet: 5A
Time	Vehicle	CL316,243
0	61.259	109.69
0.03	60.954	110.06
0.07	60.597	110.42
0.1	60.445	110.79
0.13	60.292	111.21
0.17	60.241	111.63
0.2	60.394	111.99
0.23	60.699	112.41
0.27	60.954	112.73
0.3	61.157	113.14
0.33	61.157	113.51
0.37	60.954	113.98
0.4	60.954	114.3
0.43	61.157	114.61
0.47	61.361	114.87
0.5	61.666	115.13
0.53	62.022	115.29
0.57	62.327	115.45
0.6	62.734	115.71
0.63	62.989	115.92
0.67	63.294	116.23
0.7	63.498	116.49
0.73	63.599	116.76
0.77	63.752	116.91
0.8	63.803	117.23
0.83	63.752	117.54
0.87	63.65	117.91
0.9	63.498	118.27
0.93	63.345	118.59
0.97	63.345	118.95
1	63.396	119.27
1.03	63.396	119.63
1.07	63.447	119.84
1.1	63.447	120.1
1.13	63.447	120.31
1.17	63.599	120.47
1.2	63.803	120.68
1.23	64.057	120.94
1.27	64.21	121.15
1.3	64.21	121.36
1.33	64.21	121.52
1.37	64.057	121.73
1.4	63.803	121.99
1.43	63.599	122.25
1.47	63.498	122.56
1.5	63.498	122.83
1.53	63.549	122.98
1.57	64.057	123.14
1.6	64.617	123.3
1.63	65.024	123.4
1.67	65.329	123.51
1.7	65.431	123.61
1.73	65.482	123.77
1.77	65.685	123.82
1.8	65.94	123.98
1.83	66.245	123.14
1.87	66.347	123.3
1.9	66.449	123.4
1.93	66.703	123.51
1.97	66.957	123.61
2	67.263	123.77
2.03	67.365	123.82
2.07	67.415	123.98
2.1	67.517	123.14
2.13	67.67	123.3
2.17	67.873	123.4
2.2	68.077	123.51
2.23	68.178	123.61
2.27	68.178	123.77
2.3	68.28	123.82
2.33	68.586	123.98
2.37	68.891	124.13
2.4	69.247	124.19
2.43	69.552	124.13
2.47	69.807	124.08
2.5	69.959	124.03
2.53	70.061	124.13
2.57	70.366	124.19
2.6	70.519	124.13
2.63	70.57	124.08
2.67	70.621	124.03
2.7	70.468	124.03
2.73	70.265	124.08
2.77	70.112	124.13
2.8	70.112	124.19
2.83	70.265	124.24
2.87	70.366	124.29
2.9	70.621	124.34
2.93	70.875	124.45
2.97	70.926	124.66
3	70.926	124.81
3.03	70.977	124.03
3.07	70.977	124.08
3.1	70.824	124.13
3.13	70.926	124.19
3.17	71.079	124.24
3.2	70.977	124.29
3.23	70.824	124.34
3.27	70.773	124.45
3.3	70.824	124.66
3.33	70.824	124.81
3.37	70.773	125.02
3.4	70.824	125.02
3.43	70.773	125.18
3.47	70.672	125.39
3.5	70.773	125.49
3.53	70.977	125.7
3.57	71.18	125.86
3.6	71.282	125.18
3.63	71.333	125.39
3.67	71.435	125.49
3.7	71.537	125.7
3.73	71.842	125.86
3.77	72.045	126.02
3.8	72.401	126.02
3.83	72.656	126.07
3.87	72.707	126.07
3.9	72.859	126.02
3.93	73.012	126.02
3.97	73.114	126.07
4	73.267	126.07
4.03	73.267	126.28
4.07	73.216	126.49
4.1	73.114	126.75
4.13	73.063	126.91
4.17	73.216	126.28
4.2	73.419	126.49
4.23	73.674	126.75
4.27	73.928	126.91
4.3	73.928	127.12
4.33	73.724	127.27
4.37	73.623	127.38
4.4	73.572	127.43
4.43	73.47	127.48
4.47	73.47	127.54
4.5	73.47	127.54
4.53	73.47	127.59
4.57	73.419	127.69
4.6	73.47	127.85
4.63	73.47	128.01
4.67	73.368	128.06
4.7	73.368	128.01
4.73	73.47	127.95
4.77	73.623	127.9
4.8	73.521	127.9
4.83	73.47	127.9
4.87	73.47	127.95
4.9	73.521	127.95
4.93	73.623	127.9
4.97	73.724	127.95
5	73.775	128.01
5.03	73.674	128.06
5.07	73.572	128.16
5.1	73.47	128.32
5.13	73.572	128.53
5.17	73.775	128.63
5.2	73.826	128.63
5.23	73.775	128.58
5.27	73.674	128.58
5.3	73.521	128.58
5.33	73.317	128.58
5.37	73.216	128.58
5.4	73.165	128.53
5.43	73.063	128.37
5.47	72.859	128.22
5.5	72.758	128.11
5.53	72.554	128.11
5.57	72.554	128.01
5.6	72.707	127.9
5.63	72.656	127.85
5.67	72.554	127.8
5.7	72.554	127.69
5.73	72.605	127.59
5.77	72.707	127.54
5.8	72.656	127.43
5.83	72.605	127.33
5.87	72.554	127.17
5.9	72.503	127.17
5.93	72.503	127.17
5.97	72.401	127.22
6	72.401	127.22
6.03	72.503	127.17
6.07	72.605	127.01
6.1	72.758	126.91
6.13	72.758	126.8
6.17	72.656	126.75
6.2	72.554	126.65
6.23	72.452	126.59
6.27	72.452	126.54
6.3	72.554	126.44
6.33	72.605	126.49
6.37	72.605	126.54
6.4	72.656	126.65
6.43	72.809	126.75
6.47	73.063	126.91
6.5	73.419	126.91
6.53	73.724	126.8
6.57	73.928	126.75
6.6	74.081	126.75
6.63	73.979	126.7
6.67	74.03	126.75
6.7	74.081	126.75
6.73	74.131	126.7
6.77	74.233	126.65
6.8	74.386	126.59
6.83	74.488	126.49
6.87	74.488	126.44
6.9	74.538	126.33
6.93	74.538	126.28
6.97	74.335	126.18
7	74.335	126.07
7.03	74.437	125.97
7.07	74.538	125.86
7.1	74.742	125.76
7.13	74.793	125.65
7.17	74.742	125.55
7.2	74.691	125.44
7.23	74.589	125.44
7.27	74.589	125.34
7.3	74.538	125.34
7.33	74.64	125.34
7.37	74.895	125.23
7.4	74.946	125.23
7.43	74.946	125.18
7.47	74.793	125.23
7.5	74.589	125.29
7.53	74.335	125.23
7.57	74.284	125.23
7.6	74.182	125.18
7.63	74.081	125.18
7.67	73.928	125.23
7.7	73.928	125.29
7.73	74.081	125.34
7.77	74.335	125.44
7.8	74.437	125.44
7.83	74.437	125.44
7.87	74.335	125.34
7.9	74.233	125.39
7.93	74.182	125.39
7.97	74.131	125.39
8	73.928	125.39
8.03	73.877	125.39
8.07	73.928	125.39
8.1	73.928	125.39
8.13	73.928	125.44
8.17	73.928	125.49
8.2	73.979	125.49
8.23	73.928	125.49
8.27	73.826	125.55
8.3	73.572	125.49
8.33	73.47	125.44
8.37	73.47	125.44
8.4	73.368	125.39
8.43	73.317	125.29
8.47	73.267	125.23
8.5	73.165	125.18
8.53	72.961	125.13
8.57	72.809	125.02
8.6	72.758	124.87
8.63	72.554	124.76
8.67	72.401	124.66
8.7	72.3	124.61
8.73	72.249	124.55
8.77	72.249	124.55
8.8	72.3	124.61
8.83	72.401	124.71
8.87	72.605	124.71
8.9	72.91	124.61
8.93	73.165	124.55
8.97	73.317	124.45
9	73.47	124.4
9.03	73.674	124.45
9.07	73.775	124.5
9.1	73.928	124.55
9.13	73.928	124.5
9.17	74.03	124.4
9.2	74.131	124.34
9.23	74.182	124.4
9.27	74.233	124.34
9.3	74.335	124.29
9.33	74.182	124.13
9.37	74.081	124.03
9.4	74.182	123.98
9.43	74.386	123.92
9.47	74.437	123.87
9.5	74.538	123.82
9.53	74.64	123.77
9.57	74.691	123.72
9.6	74.793	123.61
9.63	74.946	123.45
9.67	74.946	123.35
9.7	74.996	123.3
9.73	74.844	123.24
9.77	74.64	123.19
9.8	74.488	123.14
9.83	74.284	123.04
9.87	74.03	122.88
9.9	73.775	122.77
9.93	73.572	122.67
9.97	73.216	122.56
10	72.809	122.46
10.03	72.401	122.35
10.07	72.045	122.25
10.1	71.842	122.15
10.13	71.791	122.09
10.17	71.791	121.99
10.2	71.842	121.88
10.23	71.944	121.73
10.27	72.045	121.62
10.3	72.147	121.52
10.33	72.147	121.41
10.37	72.096	121.41
10.4	71.944	121.52
10.43	71.944	121.52
10.47	71.893	121.52
10.5	71.944	121.52
10.53	71.994	121.47
10.57	71.994	121.41
10.6	72.045	121.36
10.63	72.096	121.36
10.67	72.198	121.26
10.7	72.147	121.26
10.73	71.994	121.2
10.77	71.944	121.15
10.8	71.842	121.05
10.83	71.893	120.99
10.87	71.994	120.94
10.9	72.096	120.89
10.93	72.3	120.84
10.97	72.452	120.73
11	72.401	120.63
11.03	72.401	120.52
11.07	72.401	120.42
11.1	72.401	120.31
11.13	72.401	120.26
11.17	72.401	120.21
11.2	72.351	120.1
11.23	72.249	120.05
11.27	72.198	120
11.3	72.198	119.95
11.33	72.198	119.9
11.37	72.147	119.9
11.4	71.944	119.84
11.43	71.842	119.79
11.47	71.791	119.74
11.5	71.791	119.63
11.53	71.791	119.58
11.57	71.842	119.42
11.6	71.994	119.32
11.63	72.045	119.27
11.67	71.893	119.21
11.7	71.74	119.16
11.73	71.689	119.16
11.77	71.994	119.11
11.8	72.3	119.11
11.83	72.3	119.06
11.87	72.198	118.95
11.9	72.045	118.85
11.93	71.893	118.74
11.97	71.791	118.64
12	71.893	118.53
12.03	71.893	118.48
12.07	71.689	118.38
12.1	71.537	118.27
12.13	71.486	118.17
12.17	71.435	118.06
12.2	71.486	118.01
12.23	71.537	117.96
12.27	71.537	117.96
12.3	71.537	117.91
12.33	71.486	117.8
12.37	71.384	117.7
12.4	71.282	117.49
12.43	71.18	117.33
12.47	70.977	117.23
12.5	70.824	117.12
12.53	70.723	116.76
12.57	70.519	112.73
12.6	70.366	109.76
12.63	70.315	97.725
12.67	70.417	94.756
12.7	70.366	83.085
12.73	70.163	72.148
12.77	69.959	61.891
12.8	69.858	52.575
12.83	69.908	44.097
12.87	67.619	36.561
12.9	59.631	34.863
12.93	48.895	32.001
12.97	37.6	32.192
13	26.406	32.693
13.03	15.874	32.926
13.07	16.258	33.892
13.1	16.224	40.643
13.13	16.445	48.022
13.17	16.379	56.134
13.2	16.024	64.821
13.23	19.829	74.189
13.27	25.12	84.184
13.3	31.073	94.86
13.33	37.535	106.11
13.37	44.658	117.94
13.4	52.493	130.45
13.43	60.837	143.48
13.47	69.843	157.14
13.5	79.408	171.06
13.53	89.584	181.68
13.57	100.32	186.76
13.6	111.56	189.01
13.63	123.32	190.05
13.67	135.63	190.63
13.7	148.5	190.89
13.73	159.39	191
13.77	164.48	191.05
13.8	166.41	191.05
13.83	167.12	191.1
13.87	167.18	191.1
13.9	167.07	191.1
13.93	167.02	191.05
13.97	166.97	190.94
14	166.92	190.84
14.03	166.72	190.73
14.07	166.41	190.73
14.1	166.16	190.58
14.13	166.01	190.42
14.17	165.75	190.26
14.2	165.6	190.11
14.23	165.55	189.84
14.27	165.7	189.58
14.3	165.9	189.43
14.33	166.01	189.16
14.37	165.9	188.96
14.4	165.65	188.75
14.43	165.5	188.54
14.47	165.34	188.33
14.5	165.14	188.07
14.53	164.94	187.86
14.57	164.68	187.65
14.6	164.48	187.44
14.63	164.43	187.18
14.67	164.43	186.91
14.7	164.43	186.65
14.73	164.43	186.39
14.77	164.33	186.13
14.8	164.33	185.97
14.83	164.33	185.71
14.87	164.12	185.5
14.9	163.11	185.24
14.93	159.65	185.03
14.97	154.86	184.82
15	149.72	184.61
15.03	144.64	184.4
15.07	139.7	184.19
15.1	135.02	183.98
15.13	130.69	183.77
15.17	126.73	182.83
15.2	123.06	179.12
15.23	119.6	173.94
15.27	116.45	168.28
15.3	113.7	162.74
15.33	111.26	157.35
15.37	109.22	152.27
15.4	107.44	147.56
15.43	105.97	143.16
15.47	104.85	139.13
15.5	103.93	135.58
15.53	103.32	132.28
15.57	103.02	129.35
15.6	103.17	126.73
15.63	103.83	124.53
15.67	104.7	122.7
15.7	105.81	121.18
15.73	107.09	120.08
15.77	108.77	119.3
15.8	110.7	118.88
15.83	112.84	118.78
15.87	115.28	119.04
15.9	117.87	119.72
15.93	120.82	120.77
15.97	124.28	122.07
16	128.15	123.7
16.03	132.27	125.68
16.07	136.6	128.04
16.1	141.23	130.66
16.13	146.11	133.64
16.17	151.25	136.94
16.2	156.44	140.55
16.23	161.07	144.47
16.27	163.41	148.66
16.3	164.43	153.16
16.33	164.78	157.97
16.37	164.89	163.16
16.4	164.78	168.65
16.43	164.63	174.41
16.47	164.58	180.43
16.5	164.58	185.92
16.53	164.63	188.75
16.57	164.63	189.9
16.6	164.53	190.32
16.63	164.43	190.47
16.67	164.28	190.42
16.7	164.12	190.32
16.73	164.02	190.21
16.77	163.92	190.05
16.8	163.82	189.84
16.83	163.61	189.74
16.87	163.46	189.58
16.9	163.21	189.43
16.93	162.95	189.27
16.97	162.75	189.06
17	162.7	188.85
17.03	162.65	188.59
17.07	162.6	188.38
17.1	162.6	188.17
17.13	162.7	187.96
17.17	162.65	187.75
17.2	162.55	187.49
17.23	162.39	187.28
17.27	162.19	187.07
17.3	162.09	186.86
17.33	161.99	186.65
17.37	161.88	186.44
17.4	161.78	186.23
17.43	161.68	185.97
17.47	161.58	185.76
17.5	161.38	185.55
17.53	161.12	185.29
17.57	160.87	185.03
17.6	160.71	184.77
17.63	160.61	184.51
17.67	160.46	184.25
17.7	160.26	183.98
17.73	160.05	183.77
17.77	159.85	183.57
17.8	159.7	183.36
17.83	159.59	183.09
17.87	159.49	182.83
17.9	159.39	182.57
17.93	159.24	182.31
17.97	158.98	181.99
18	158.73	181.73
18.03	158.22	181.47
18.07	156.49	181.21
18.1	154.1	180.95
18.13	151.61	180.74
18.17	149.06	180.48
18.2	146.57	180.16
18.23	144.23	179.74
18.27	142.04	177.76
18.3	140.06	174.77
18.33	138.38	171.37
18.37	136.95	167.97
18.4	135.58	164.62
18.43	134.36	161.43
18.47	133.39	158.45
18.5	132.37	155.62
18.53	131.51	153.05
18.57	130.95	150.65
18.6	130.49	148.55
18.63	130.19	146.72
18.67	129.93	145.15
18.7	129.78	143.74
18.73	129.83	142.48
18.77	130.03	141.44
18.8	130.49	140.55
18.83	131.05	139.87
18.87	131.66	139.4
18.9	132.48	139.08
18.93	133.39	138.98
18.97	134.46	139.03
19	135.68	139.29
19.03	137	139.76
19.07	138.48	140.44
19.1	140.16	141.33
19.13	141.99	142.43
19.17	143.87	143.63
19.2	145.86	145.05
19.23	147.99	146.67
19.27	150.18	148.5
19.3	152.42	150.49
19.33	154.76	152.69
19.37	157.1	155.04
19.4	158.32	157.61
19.43	158.73	160.38
19.47	158.83	163.31
19.5	158.78	166.35
19.53	158.63	169.59
19.57	158.42	172.78
19.6	158.27	174.62
19.63	158.17	175.24
19.67	158.07	175.45
19.7	157.97	175.35
19.73	157.81	175.19
19.77	157.61	174.93
19.8	157.46	174.62
19.83	157.2	174.35
19.87	157	174.04
19.9	156.9	173.73
19.93	156.85	173.46
19.97	156.8	173.31
20	156.64	173.15
20.03	156.44	172.94
20.07	156.24	172.73
20.1	156.03	172.52
20.13	155.88	172.31
20.17	155.73	172.1
20.2	155.57	171.89
20.23	155.42	171.63
20.27	155.27	171.37
20.3	155.22	171.16
20.33	155.12	170.9
20.37	154.96	170.69
20.4	154.86	170.43
20.43	154.76	170.22
20.47	154.71	170.01
20.5	154.66	169.75
20.53	154.56	169.54
20.57	154.46	169.33
20.6	154.25	169.12
20.63	154.1	168.91
20.67	154.05	168.7
20.7	153.95	168.55
20.73	153.95	168.34
20.77	153.9	168.18
20.8	153.79	167.97
20.83	153.69	167.81
20.87	153.64	167.6
20.9	153.44	167.45
20.93	153.29	167.29
20.97	152.62	167.08

## Sheet: 5B
Time	Basal_CL
0	169.3
0.03	171.3
0.07	173.3
0.1	174.3
0.13	175.87
0.17	176.41
0.2	177.41
0.23	178.41
0.27	178.41
0.3	179.41
0.33	180.26
0.37	180.26
0.4	180.26
0.43	181.73
0.47	182.8
0.5	182.8
0.53	182.8
0.57	183.73
0.6	184.56
0.63	185
0.67	185.29
0.7	185.58
0.73	185.63
0.77	185.49
0.8	185.44
0.83	185.54
0.87	185.73
0.9	185.93
0.93	186.12
0.97	186.32
1	186.76
1.03	186.76
1.07	186.8
1.1	186.8
1.13	186.8
1.17	186.95
1.2	186.95
1.23	187.15
1.27	187.34
1.3	187.29
1.33	187.15
1.37	186.95
1.4	186.9
1.43	186.95
1.47	186.8
1.5	186.61
1.53	186.61
1.57	186.61
1.6	186.61
1.63	186.71
1.67	186.8
1.7	187
1.73	187.24
1.77	187.44
1.8	187.59
1.83	187.68
1.87	187.83
1.9	188.07
1.93	188.32
1.97	188.46
2	188.56
2.03	188.71
2.07	188.95
2.1	189.05
2.13	189.2
2.17	189.54
2.2	189.78
2.23	189.54
2.27	189.2
2.3	189.1
2.33	189.15
2.37	189
2.4	188.81
2.43	188.81
2.47	188.85
2.5	189
2.53	189.15
2.57	189.29
2.6	189.49
2.63	189.54
2.67	189.34
2.7	189.05
2.73	189
2.77	189.15
2.8	189.34
2.83	189.44
2.87	189.64
2.9	189.88
2.93	190.12
2.97	190.32
3	190.47
3.03	190.66
3.07	190.86
3.1	191.1
3.13	191.39
3.17	191.69
3.2	191.88
3.23	192.17
3.27	192.47
3.3	192.71
3.33	192.91
3.37	193
3.4	193.1
3.43	193.3
3.47	193.49
3.5	193.88
3.53	194.22
3.57	194.32
3.6	194.27
3.63	194.22
3.67	194.13
3.7	194.03
3.73	193.93
3.77	193.93
3.8	193.98
3.83	193.98
3.87	193.88
3.9	193.79
3.93	193.83
3.97	193.83
4	193.69
4.03	193.39
4.07	193.15
4.1	192.91
4.13	192.57
4.17	192.22
4.2	191.88
4.23	191.59
4.27	191.3
4.3	191.05
4.33	190.81
4.37	190.61
4.4	190.47
4.43	190.32
4.47	190.12
4.5	190.08
4.53	189.88
4.57	189.83
4.6	189.88
4.63	189.98
4.67	190.08
4.7	190.08
4.73	190.17
4.77	190.27
4.8	190.37
4.83	190.51
4.87	190.42
4.9	190.37
4.93	190.27
4.97	190.12
5	189.98
5.03	189.93
5.07	190.03
5.1	190.22
5.13	190.42
5.17	190.86
5.2	191.39
5.23	192.08
5.27	192.86
5.3	193.83
5.33	195.01
5.37	196.28
5.4	197.69
5.43	199.11
5.47	200.57
5.5	202.08
5.53	203.74
5.57	205.55
5.6	207.46
5.63	209.41
5.67	211.46
5.7	213.61
5.73	215.95
5.77	218.24
5.8	220.59
5.83	223.08
5.87	225.62
5.9	228.15
5.93	230.69
5.97	233.38
6	236.06
6.03	238.65
6.07	241.29
6.1	243.92
6.13	246.51
6.17	248.9
6.2	251
6.23	252.86
6.27	254.61
6.3	256.27
6.33	257.84
6.37	259.4
6.4	260.86
6.43	262.18
6.47	263.3
6.5	264.52
6.53	265.75
6.57	266.92
6.6	267.89
6.63	268.82
6.67	269.85
6.7	270.77
6.73	271.75
6.77	272.68
6.8	273.61
6.83	274.48
6.87	275.27
6.9	276.1
6.93	276.88
6.97	277.66
7	278.39
7.03	279.17
7.07	279.85
7.1	280.54
7.13	281.17
7.17	281.76
7.2	282.39
7.23	282.93
7.27	283.32
7.3	283.76
7.33	284.25
7.37	284.79
7.4	285.27
7.43	285.71
7.47	286.15
7.5	286.54
7.53	286.84
7.57	287.08
7.6	287.42
7.63	287.67
7.67	287.91
7.7	288.25
7.73	288.54
7.77	288.84
7.8	289.13
7.83	289.42
7.87	289.67
7.9	289.91
7.93	290.11
7.97	290.3
8	290.45
8.03	290.45
8.07	290.45
8.1	290.45
8.13	290.55
8.17	290.74
8.2	290.89
8.23	290.89
8.27	290.89
8.3	290.89
8.33	291.13
8.37	291.13
8.4	291.13
8.43	291.13
8.47	291.28
8.5	291.33
8.53	291.38
8.57	291.38
8.6	291.38
8.63	291.38
8.67	291.38
8.7	291.42
8.73	291.38
8.77	291.47
8.8	291.57
8.83	291.67
8.87	291.77
8.9	291.86
8.93	291.86
8.97	291.86
9	291.86
9.03	291.86
9.07	291.96
9.1	292.01
9.13	292.06
9.17	291.96
9.2	291.86
9.23	291.86
9.27	291.86
9.3	291.86
9.33	291.77
9.37	291.67
9.4	291.57
9.43	291.57
9.47	291.57
9.5	291.57
9.53	291.47
9.57	291.38
9.6	291.38
9.63	291.38
9.67	291.38
9.7	291.38
9.73	291.38
9.77	291.33
9.8	291.18
9.83	291.08
9.87	290.94
9.9	290.79
9.93	290.69
9.97	290.64
10	290.55
10.03	290.4
10.07	290.2
10.1	290.01
10.13	289.86
10.17	289.67
10.2	289.52
10.23	289.42
10.27	289.23
10.3	289.08
10.33	288.84
10.37	288.59
10.4	288.3
10.43	288.06
10.47	287.76
10.5	287.47
10.53	287.18
10.57	286.93
10.6	286.64
10.63	286.4
10.67	286.15
10.7	285.86
10.73	285.61
10.77	285.32
10.8	285.03
10.83	284.69
10.87	284.35
10.9	284
10.93	283.66
10.97	283.27
11	282.93
11.03	282.54
11.07	282.15
11.1	281.76
11.13	281.37
11.17	280.93
11.2	280.54
11.23	280.15
11.27	279.71
11.3	279.32
11.33	278.88
11.37	278.39
11.4	277.9
11.43	277.41
11.47	276.88
11.5	276.34
11.53	275.8
11.57	275.27
11.6	274.68
11.63	274.04
11.67	273.41
11.7	272.73
11.73	271.99
11.77	271.31
11.8	270.48

## Sheet: 5C
	Vehicle						CL316,243
Basal	100	100	100	100	100	100	148	192.65	202.67	137.16	152.65	111.34
FCCP	251	322	199				272	249	304

## Sheet: 5D
Oxygen consumption (pmol O2/s)	Heat (uJ/s)
199.3	113
199.3	126.13
199.3	130.68
418.57	186.29
418.57	210.17
418.57	237.05
675.88	312.68
675.88	315.68
675.88	318.82
675.88	313.61
177.57	91.06
177.57	113.95
554.39	252.18
554.39	268.15
554.39	274.07
554.39	265
255.9	83.695
255.9	114.83
255.9	123.83
138.5	45.135
138.5	32.965
138.5	45.93
138.5	41.61

## Sheet: 5E
Oxygen consumption (pmol O2/s)	Heat (uJ/s)
423.85	189.7
423.85	165.06
423.85	195.01
423.85	145.5
574.1	275.35
574.1	277.19
574.1	299.22
574.1	251.82
324.33	118.49
324.33	160.83
324.33	177.99
154.2	70.175
154.2	80.205
154.2	83.875
154.2	77.895

## Sheet: 5F
Time	Oxygen Cl
0	110.28
0.03	110.49
0.07	110.65
0.1	110.8
0.13	110.96
0.17	111.11
0.2	111.32
0.23	111.48
0.27	111.63
0.3	111.84
0.33	111.99
0.37	112.2
0.4	112.36
0.43	112.56
0.47	112.67
0.5	112.82
0.53	112.98
0.57	113.14
0.6	113.29
0.63	113.45
0.67	113.55
0.7	113.76
0.73	113.81
0.77	113.91
0.8	113.96
0.83	114.07
0.87	114.17
0.9	114.33
0.93	114.48
0.97	114.64
1	114.74
1.03	114.85
1.07	114.95
1.1	115.05
1.13	115.05
1.17	115.16
1.2	115.26
1.23	115.42
1.27	115.57
1.3	115.68
1.33	115.83
1.37	115.94
1.4	115.99
1.43	116.04
1.47	116.09
1.5	116.19
1.53	116.25
1.57	116.35
1.6	116.51
1.63	116.61
1.67	116.71
1.7	116.82
1.73	116.87
1.77	116.92
1.8	116.97
1.83	117.08
1.87	117.13
1.9	117.18
1.93	117.18
1.97	117.18
2	117.13
2.03	117.13
2.07	117.08
2.1	117.02
2.13	116.92
2.17	116.87
2.2	116.82
2.23	116.76
2.27	116.76
2.3	116.71
2.33	116.66
2.37	116.61
2.4	116.56
2.43	116.45
2.47	116.35
2.5	116.3
2.53	116.25
2.57	116.25
2.6	116.3
2.63	116.4
2.67	116.45
2.7	116.45
2.73	116.45
2.77	116.45
2.8	116.51
2.83	116.56
2.87	116.56
2.9	116.61
2.93	116.66
2.97	116.76
3	116.76
3.03	116.76
3.07	116.76
3.1	116.76
3.13	116.66
3.17	116.51
3.2	116.19
3.23	115.68
3.27	115.21
3.3	114.9
3.33	114.64
3.37	114.48
3.4	114.38
3.43	114.28
3.47	114.17
3.5	114.12
3.53	114.07
3.57	114.02
3.6	114.02
3.63	114.02
3.67	114.02
3.7	114.02
3.73	114.02
3.77	114.02
3.8	114.07
3.83	114.07
3.87	114.07
3.9	114.12
3.93	114.17
3.97	114.33
4	114.48
4.03	114.59
4.07	114.64
4.1	114.74
4.13	114.9
4.17	115
4.2	115.16
4.23	115.36
4.27	115.52
4.3	115.68
4.33	115.83
4.37	115.94
4.4	116.14
4.43	116.25
4.47	116.3
4.5	116.3
4.53	116.14
4.57	115.73
4.6	115.31
4.63	115.05
4.67	114.9
4.7	114.79
4.73	114.74
4.77	114.64
4.8	114.59
4.83	114.54
4.87	114.54
4.9	114.54
4.93	114.54
4.97	114.54
5	114.48
5.03	114.48
5.07	114.43
5.1	114.38
5.13	114.33
5.17	114.22
5.2	114.07
5.23	114.02
5.27	113.91
5.3	113.86
5.33	113.86
5.37	113.81
5.4	113.76
5.43	113.71
5.47	113.71
5.5	113.6
5.53	113.55
5.57	113.5
5.6	113.5
5.63	113.45
5.67	113.39
5.7	113.29
5.73	113.24
5.77	113.19
5.8	113.08
5.83	112.98
5.87	112.88
5.9	112.77
5.93	112.77
5.97	112.67
6	112.62
6.03	112.56
6.07	112.56
6.1	112.51
6.13	112.46
6.17	112.46
6.2	112.41
6.23	112.41
6.27	112.36
6.3	112.31
6.33	112.31
6.37	112.25
6.4	112.2
6.43	112.15
6.47	112.1
6.5	111.99
6.53	111.89
6.57	111.79
6.6	111.74
6.63	111.68
6.67	111.68
6.7	111.68
6.73	111.63
6.77	111.68
6.8	111.63
6.83	111.58
6.87	111.58
6.9	111.58
6.93	111.58
6.97	111.58
7	111.53
7.03	111.48
7.07	111.48
7.1	111.42
7.13	111.32
7.17	111.27
7.2	111.22
7.23	111.11
7.27	111.11
7.3	111.06
7.33	111.01
7.37	110.96
7.4	110.91
7.43	110.8
7.47	110.7
7.5	110.65
7.53	110.54
7.57	110.44
7.6	110.34
7.63	110.18
7.67	110.08
7.7	109.97
7.73	109.82
7.77	109.71
7.8	109.56
7.83	109.45
7.87	109.3
7.9	109.19
7.93	109.09
7.97	108.99
8	108.94
8.03	108.83
8.07	108.78
8.1	108.78
8.13	108.73
8.17	108.68
8.2	108.62
8.23	108.52
8.27	108.47
8.3	107.9
8.33	106.86
8.37	105.72
8.4	104.53
8.43	103.39
8.47	102.25
8.5	101.26
8.53	100.33
8.57	99.447
8.6	98.669
8.63	97.995
8.67	97.373
8.7	96.803
8.73	96.336
8.77	95.921
8.8	95.61
8.83	95.403
8.87	95.299
8.9	95.247
8.93	95.299
8.97	95.454
9	109.92
9.03	110.34
9.07	112.1
9.1	112.82
9.13	113.71
9.17	114.64
9.2	115.62
9.23	116.71
9.27	117.85
9.3	119.05
9.33	120.39
9.37	121.85
9.4	123.3
9.43	124.85
9.47	126.36
9.5	128.02
9.53	129.11
9.57	129.83
9.6	130.35
9.63	130.71
9.67	131.75
9.7	132.11
9.73	132.74
9.77	133.77
9.8	135.17
9.83	135.9
9.87	136.99
9.9	137.87
9.93	138.79
9.97	139.94
10	139.94
10.03	140.88
10.07	141.34
10.1	142.5
10.13	143.65
10.17	144.76
10.2	145.91
10.23	146.02
10.27	147.17
10.3	148.33
10.33	149.48
10.37	150.64
10.4	151.79
10.43	152.9
10.47	153.05
10.5	154.21
10.53	155.31
10.57	156.42
10.6	157.24
10.63	158.24
10.67	158.24
10.7	158.24
10.73	158.24
10.77	159.61
10.8	159.61
10.83	159.61
10.87	159.61
10.9	159.61
10.93	159.61
10.97	160.61
11	160.61
11.03	160.61
11.07	160.61
11.1	161.04
11.13	161.04
11.17	161
11.2	161.04
11.23	161.04
11.27	161.93
11.3	161.87
11.33	161.77
11.37	161.72
11.4	161.62
11.43	161.56
11.47	161.51
11.5	161.46
11.53	161.41
11.57	161.36
11.6	161.3
11.63	161.25
11.67	161.2
11.7	161.2
11.73	161.15
11.77	161.15
11.8	161.1
11.83	161.1
11.87	161.04
11.9	161.04
11.93	161.04
11.97	161.04
12	161.04
12.03	162.13
12.07	162.13
12.1	162.13
12.13	162.44
12.17	162.24
12.2	162.13
12.23	162.03
12.27	162.03
12.3	162.13
12.33	162.44
12.37	162.24
12.4	162.13
12.43	162.03
12.47	162.03
12.5	162.13
12.53	162.44
12.57	162.24
12.6	162.13
12.63	163.03
12.67	163.03
12.7	164
12.73	163.89
12.77	163.79
12.8	163.63
12.83	163.53
12.87	163.42
12.9	163.32
12.93	163.27
12.97	163.22
13	163.16
13.03	163.06
13.07	162.96
13.1	162.85
13.13	162.8
13.17	162.7
13.2	162.7
13.23	162.59
13.27	162.54
13.3	162.44
13.33	162.33
13.37	162.28
13.4	162.23
13.43	162.18
13.47	162.07
13.5	161.97
13.53	161.92
13.57	161.82
13.6	161.76
13.63	161.76
13.67	161.71
13.7	161.66
13.73	161.61
13.77	161.56
13.8	161.45
13.83	161.35
13.87	161.25
13.9	161.09
13.93	161.93
13.97	161.87
14	161.77
14.03	161.72
14.07	161.62
14.1	161.56
14.13	161.51
14.17	161.46
14.2	161.41
14.23	161.36
14.27	161.3
14.3	161.25
14.33	161.2
14.37	161.2
14.4	161.15
14.43	161.15
14.47	161.1
14.5	161.1
14.53	161.04
14.57	161.04
14.6	161.04
14.63	161.04
14.67	161.04
14.7	160.99
14.73	160.94
14.77	160.94
14.8	160.89
14.83	160.84
14.87	160.84
14.9	160.79
14.93	160.79
14.97	160.68
15	160.63
15.03	160.53
15.07	160.42
15.1	160.32
15.13	160.22
15.17	160.16
15.2	160.06
15.23	160.01
15.27	159.9
15.3	159.8
15.33	159.64
15.37	159.54
15.4	159.49
15.43	159.44
15.47	159.39
15.5	159.33
15.53	159.33
15.57	159.28
15.6	159.23
15.63	159.13
15.67	159.07
15.7	158.97
15.73	158.87
15.77	158.76
15.8	158.71
15.83	158.56
15.87	158.5
15.9	158.4
15.93	158.3
15.97	158.19
16	158.14
16.03	158.04
16.07	157.31
16.1	157.42
16.13	157.42
16.17	157.36
16.2	157.26
16.23	157.16
16.27	157.16
16.3	157.1
16.33	157.1
16.37	157.05
16.4	157.05
16.43	157
16.47	156.9
16.5	156.79
16.53	156.79
16.57	156.69
16.6	156.64
16.63	156.48
16.67	156.38
16.7	156.22
16.73	156.12
16.77	156.02
16.8	155.91
16.83	155.81
16.87	155.7
16.9	155.6
16.93	155.5
16.97	155.34
17	155.19
17.03	155.03
17.07	154.93
17.1	154.77
17.13	154.56
17.17	154.3
17.2	154.15
17.23	153.99
17.27	153.89
17.3	153.79
17.33	153.63
17.37	153.53
17.4	153.42
17.43	153.32
17.47	153.27
17.5	153.22
17.53	153.16
17.57	153.06
17.6	152.96
17.63	152.85
17.67	151.97
17.7	151.92
17.73	150.93
17.77	150.67
17.8	150.47
66.8
66.83
66.87
66.9
66.93
66.97
67
67.03
67.07
67.1
67.13
67.17
67.2
67.23
67.27
67.3
67.33
67.37
67.4
67.43
67.47
67.5
