# Supplementary material for: Isothermal microcalorimetry measures UCP1-mediated thermogenesis in mature brite adipocytes
Source: Commun Biol. 2021 Sep 21;4:1108. doi: 10.1038/s42003-021-02639-4 (PMC8455563; doi:10.1038/s42003-021-02639-4)
Supplement: Supplementary file 7 — Supplementary Data 5 [file 42003_2021_2639_MOESM7_ESM.xlsx]

## Sheet: 6A
	Heat flow (uW)
Time	Vehicle										CL316,243
0	0.258749	14.9535	2.94505	2.37156							7.12355	21.5418	10.0768	5.22225
10	0.377669	15.0267	3.12988	2.55719							7.22875	21.5528	10.2073	5.32582
20	0.507948	15.103	3.32854	2.6454							7.33087	21.5713	10.333	5.40441
30	0.583088	15.178	3.45923	2.81564							7.37126	21.5844	10.4135	5.48738
40	0.664504	15.2495	3.63475	2.90637							7.46724	21.6046	10.5319	5.53812
50	0.735298	15.3281	3.79039	3.07336							7.48973	21.5771	10.6266	5.58697
60	0.796424	15.3771	3.96613	3.22457							7.52542	21.5308	10.7069	5.64635

## Sheet: 6B
	Accumulated Heat (uJ)
Time	Control																	CL316,243
0	0	0	0	0														0	0	0	0
10	160.155	8096.22	1635.09	1326.38														3877.72	11636.1	5473.79	2841.92
20	411.123	17129.9	3559.7	2884.03														8238.74	24579.9	11627.2	6051.96
30	737.566	26206.5	5590.39	4519.3														12645.2	37531.7	17845.9	9310.81
40	1148.56	36239.8	7929.08	6408.26														17533.8	51783.3	24752.2	12942.7
50	1574.33	45411.4	10157.1	8217.99														22022.8	64736.6	31098	16284
60	2028.69	54625.4	12482.2	10113.7														26532.2	77671.4	37499.3	19656.1

## Sheet: 6C
Accumulated Heat (uJ)		Accumulated Heat Normalized (Percentage increase over 100)
Vehicle	CL316,243	Vehicle	CL316,243
2028.69	26532.2	100	1307.85
54625.4	77671.4	100	142.189
12482.2	37499.3	100	300.422
10113.7	19656.1	100	194.35
P-Value	0.0114205

## Sheet: 6D
	Heat Flow (uW)
Time	Vehicle							CL316,243
0	23.2652	76.8583	19.0779	6.50401	8.58952	8.84665		31.0312	82.3789	17.7404	10.7473	11.5391	14.5185
10	22.9198	73.8213	18.6059	6.63796	8.76106	9.00789		30.053	79.0505	17.1226	10.8359	11.8385	14.681
20	22.6176	70.7856	18.1438	6.82196	8.95254	9.16897		29.298	75.9193	16.9029	10.9031	12.1523	14.894
30	22.3083	68.1473	17.8354	7.00801	9.11277	9.32446		28.5269	73.0893	16.7951	10.9452	12.3844	15.0503
40	22.1483	65.6786	17.6531	7.21155	9.27445	9.43585		27.926	70.4736	16.6669	11.0256	12.6214	15.1857
50	22.0079	63.4624	17.425	7.35638	9.44775	9.5712		27.4556	68.1075	16.511	11.0414	12.8659	15.3306
60	21.9136	61.6171	17.2837	7.50279	9.59355	9.68668		27.1044	65.9479	16.3733	11.0658	13.0916	15.4824

## Sheet: 6E
	Accumulated Heat (uJ)
Time	Vehicle							CL316,243
0	0	0	0	0	0	0		0	0	0	0	0	0
10	45205	11290.1	13838.6	3939.07	5208.94	5362.22		48432	10388.7	18307.6	6473.56	7017.11	8754.82
20	88572.9	22309.2	27497.4	7982.49	10525.7	10814.1		94896.7	20598.8	36113.5	12990.6	14203.6	17620.2
30	130270	33110.6	40988	12129.9	15944.1	16356.5		139606	30722.4	53463.4	19545.5	21555.3	26594.1
40	170410	43762.2	54330.5	16393.2	21459.6	21989		182660	40752.1	70387.8	26135.5	29055.3	35667.1
50	209149	54274.5	67583.3	20761.6	27073.7	27694.7		224228	50696.8	86995.2	32753.9	36706.7	44828.6
60	246653	64673.4	80774	25221.6	32781.7	33466.1		264431	60566.9	103369	39391.7	44495.1	54074.9

## Sheet: 6F
Accumulated Heat (uJ)		Accumulated Heat Normalized (Percentage increase over 100)
Veh	CL316,243	Veh	CL316,243
246653	264431	100	107.208
64673.4	60566.9	100	93.6503
80774	103369	100	127.973
25221.6	39391.7	100	156.182
32781.7	44495.1	100	135.731
33466.1	54074.9	100	161.581
P-Value	0.0171982
