# Supplementary material for: Isothermal microcalorimetry measures UCP1-mediated thermogenesis in mature brite adipocytes
Source: Commun Biol. 2021 Sep 21;4:1108. doi: 10.1038/s42003-021-02639-4 (PMC8455563; doi:10.1038/s42003-021-02639-4)
Supplement: Supplementary file 8 — Supplementary Data 6 [file 42003_2021_2639_MOESM8_ESM.xlsx]

## Sheet: 7A
	Direct heat (uW)
Time	Control						CL 316,243
0	6.18675	7.40752	6.24747	2.57048	6.3868	6.40383	11.8943	10.5086	7.57214	2.88181	7.48153	9.11105
10	5.67376	6.45974	5.60852	3.1653	5.52638	5.75676	11.3911	9.55278	6.91951	3.40715	6.92015	8.73444
20	5.4382	5.76255	5.2443	3.69625	5.34527	5.57088	10.7976	8.9026	6.43609	4.1658	6.81329	8.57637
30	5.18746	5.18833	4.90365	3.92678	5.04533	5.25005	10.557	8.34699	6.02521	4.43191	6.50176	8.32243
40	4.98418	4.70884	4.68137	4.071	4.80571	5.00564	9.94479	7.87842	5.61364	4.74645	6.34201	8.09522
50	4.79994	4.3277	4.50057	4.10343	4.61394	4.7945	10.2457	7.49075	5.33037	4.92874	6.13445	7.85822
60	4.60185	3.99783	4.28493	4.21459	4.60872	4.74347	9.47761	7.06225	5.04503	5.14848	6.04305	7.8277

## Sheet: 7B
	Accumulated Heat (uJ)
Time	Control						CL 316,243
0	0	0	0	0	0	0	0	0	0	0	0	0
10	3547.27	4153.45	3542.58	1671	3560.8	3613.37	7011.21	6002.76	4343.98	1894.03	4290.73	5339.05
20	6874	7814.81	6776.94	3707.4	6799.92	6997.48	13680.1	11537.3	8351.03	4160.12	8398.25	10508.3
30	10058.6	11093.7	9805.92	6020.17	9920.59	10238.3	20062.4	16707.7	12086.3	6765.83	12412.1	15576.8
40	13110.9	14053.4	12691.9	8449.9	12907.6	13331.7	26218.1	21581.2	15567.6	9549.95	16271.2	20513.5
50	16061.3	16765.4	15452.7	10902.5	15775.6	16286.1	32192.3	26193.7	18854.3	12449.6	20011.8	25332.2
60	18877	19258.6	18093.6	13380.1	18572.1	19151.4	38147.6	30557.3	21966.1	15470.3	23666.9	30048.9

## Sheet: 7C
Vehicle	CL 316,243
18877	38147.6
19258.6	30557.3
18093.6	21966.1
13380.1	15470.3
18572.1	23666.9
19151.4	30048.9

## Sheet: 7D
	Heat Flow (uW)
Time	Vehicle					Noradrenaline
0	2.35412	1.75816	2.06381	3.08336	-0.94879	5.2946	14.1952	4.02745	17.0287	6.5056
10	2.357	1.24747	1.23911	2.12161	0.052028	4.08931	11.5024	3.29815	14.6675	6.69395
20	2.42896	1.21811	1.22626	1.89574	0.062265	3.58969	10.1703	3.0757	13.2975	6.31138
30	2.39545	1.0652	1.25911	1.63213	0.076416	3.22763	9.08474	2.93708	12.2074	6.10654
40	2.08387	0.93061	1.10011	1.31486	-0.06269	2.82974	8.08034	2.57672	11.1864	5.81564
50	1.88375	0.810013	1.00864	1.1526	-0.13517	2.54243	7.30092	2.332	10.4258	5.47408
60	1.63532	0.743168	1.06491	0.96206	-0.03591	2.27331	6.64104	2.13948	9.75114	5.32764

## Sheet: 7E
	Accumulated Heat (uJ)
Time	Vehicle					Noradrenaline
0	0	0	0	0	0	0	0	0	0	0
10	1352.95	836.737	871.211	1480.57	-189.946	2733.75	7537.4	2127.3	9430.24	3986.85
20	2794.96	1561.32	1596.62	2655.43	-139.455	4998.01	13997.1	4035.83	17793.5	7885.48
30	4230.2	2249.63	2350.92	3721.29	-97.3745	7034.93	19780.4	5849.9	25448.8	11605.1
40	5554.97	2842.02	3056.59	4601.37	-96.5663	8834.17	24921.8	7505.1	32470.1	15174.9
50	6745.85	3370.72	3704.37	5342.78	-130.796	10451.1	29535.7	8991.35	38948.8	18552.9
60	7785.98	3835.15	4335.93	5972.11	-189.193	11897.3	33724.8	10336.4	45000.9	21782

## Sheet: 7F
Vehicle	Noradrenaline
7785.98	11897.3
3835.15	33724.8
4335.93	10336.4
5972.11	45000.9
-189.193	21782
